# Supplementary material for: Smoking is significantly associated with increased risk of COVID-19 and other respiratory infections
Source: Commun Biol. 2021 Oct 28;4:1230. doi: 10.1038/s42003-021-02685-y (PMC8553923; doi:10.1038/s42003-021-02685-y)
Supplement: Supplementary file 2 — Supplementary Data [file 42003_2021_2685_MOESM2_ESM.xlsx]

## Sheet: Index
Index
Supp Data 1. Phenotype descriptions and sources
Supp Data 2. Genetic instruments for alcohol use and alcohol use disorder
Supp Data 3. Genetic instruments for lifetime tobacco smoking
Supp Data 4. Genetic instruments for cannabis use and cannabis use disorder
Supp Data 5. Multivariable genetic instruments for alcohol use, cannabis use and lifetime tobacco smoking
Supp Data 6. Multivariable genetic instruments for alcohol use disorder, cannabis use disorder and lifetime tobacco smoking
Supp Data 7. Multivariable genetic instruments for lifetime tobacco smoking and coronary artery disease, Type 2 diabetes, and obesity*
Supp Data 8. Single variable Mendelian randomization analyses of substance use and use disorder on COVID-19
Supp Data 9. Leave-one-out analyses for substance use and use disorder on COVID-19
Supp Data 10. Multivariable Mendelian randomization analysis results for alcohol use, cannabis use and lifetime tobacco smoking on COVID-19
Supp Data 11. Multivariable Mendelian randomization analysis results for alcohol use disorder, cannabis use disorder and lifetime tobacco smoking on COVID-19
Supp Data 12. Multivariable Mendelian randomization analysis results for lifetime tobacco smoking and, alternatively, coronary artery disease, type 2 diabetes, and obesity on COVID 19
Supp Data 13. Single variable Mendelian randomization analyses of substance use and use disorder on FinnGen R5 endpoints
Supp Data 14. Multivariable Mendelian randomization analysis results for substance use on FinnGen R5 endpoints
Supp Data 15. Multivariable Mendelian randomization analysis results for substance use disorders on FinnGen R5 endpoints
Supp Data 16. Multivariable Mendelian randomization analysis results for lifetime tobacco smoking and, alternatively, coronary artery disease, type 2 diabetes, and obesity, on FinnGen R5 endpoints
Supp Data 17. Leave-one-out analyes for substance use and use disorder on FinnGen R5 endpoints

## Sheet: Supp Data 1
Table 1. Phenotype descriptives and sources
PHENOTYPES:	Consortium	First Author (Year)	Sample Size	N Cases	N Controls	Population	ID:	link	Notes:
EXPOSURES:							MRC-IEU ID:
Drinks per week	GSCAN	Liu (2019)	941280	NA	NA	European	ieu-b-73	https://conservancy.umn.edu/handle/11299/201564
Alcohol use disorder	PGC	Walters (2019)	28757	8485	20272	European	NA	https://www.med.unc.edu/pgc/download-results/alcohol-dependence/
Lifetime tobacco smoking (lifetime smoking)	MRC-IEU	Wootton (2019)	462690	NA	NA	European	NA	https://data.bris.ac.uk/datasets/tar/10i96zb8gm0j81yz0q6ztei23d.zip
Cannabis Use	PGC	Pasman (2018)	162082	43380	118702	European	NA	https://www.med.unc.edu/pgc/download-results/cannabis-use
Cannabis Use Disorder	PGC	Johnson (2020)	358534	14808	343726	European	NA	https://www.med.unc.edu/pgc/download-results/cannabis-use-disorder
Coronary Artery Disease	CARDIoGRAMplusC4D-UK Biobank CAD GWAS Meta-analysis	van der Harst (2017)	547261	122733	424528	European	ebi-a-GCST005195	gwas.mrcieu.ac.uk/datasets/ebi-a-GCST005195/	Meta-analysis: 2 studies: CARDIoGRAMplusC4D-UK Biobank CAD GWAS meta-analysis
Type 2 Diabetes	NA	Xue (2018)	590283	50721	539562	European (.994)	ebi-a-GCST006867	gwas.mrcieu.ac.uk/datasets/ebi-a-GCST006867/	Meta-analysis: 3 studies: DIAbetes Genetics Replication and Meta-analysis (DIAGRAM), Genetic Epidemiology Research on Aging (GERA), and the full cohort release of the UK Biobank (UKB)
Obesity Class I	GIANT	Berndt (2013)	98697	32858	65839	European	ieu-a-90	gwas.mrcieu.ac.uk/datasets/ieu-a-90/	BMI ≥30 kg/m2; controls BMI < 25 kg/m2
Obesity Class II	GIANT	Berndt (2013)	72546	9889	62657	European	ieu-a-91	gwas.mrcieu.ac.uk/datasets/ieu-a-91/	BMI ≥35 kg/m2; ; controls BMI < 25 kg/m2
Obesity Class III	GIANT	Berndt (2013)	50364	2896	47468	European	ieu-a-92	gwas.mrcieu.ac.uk/datasets/ieu-a-92/	BMI ≥40 kg/m2; controls BMI < 25 kg/m2
OUTCOMES:							FinnGen ID:
Acute Upper Respiratory Infections	FinnGen Release 5	NA	218792	35847	182945	European	J10_UPPERINFEC	https://storage.googleapis.com/finngen-public-data-r5/summary_stats/finngen_R5_J10_UPPERINFEC.gz	INCLUDES: J10_COLD|J10_SINUSITIS|J10_PHARYNGITIS|J10_TONSILLITIS|J10_LARYNGITIS|J10_EPIGLOTTITIS|J10_ACUTEUPPERINFEC
Asthma related acute respiratory infections	FinnGen Release 5	NA	142793	7348	135445	European	ASTHMA_ACUTE_RESPIRATORY_INFECTIONS	https://storage.googleapis.com/finngen-public-data-r5/summary_stats/finngen_R5_J10_ASTHMA_ACUTE_RESPIRATORY_INFECTIONS.gz	INCLUDES: J10_SINUSITIS|J10_PHARYNGITIS|J10_TONSILLITIS|BRONCHITIS
Asthma/COPD (Kela code 203)	FinnGen Release 5	NA	208167	21444	186723	European	J10_ASTHMACOPDKELA	https://storage.googleapis.com/finngen-public-data-r5/summary_stats/finngen_R5_J10_ASTHMACOPDKELA.gz
Asthma related infections	FinnGen Release 5	NA	218792	58925	159867	European	ASTHMA_INFECTIONS	https://storage.googleapis.com/finngen-public-data-r5/summary_stats/finngen_R5_ASTHMA_INFECTIONS.gz	INCLUDES: ASTHMA_ACUTE_RESPIRATORY_INFECTIONS|ASTHMA_PNEUMONIA|ASTHMA_SEPTICHE_PNEUMONIA
Asthma-related pneumonia or sepsis	FinnGen Release 5	NA	140994	5545	135449	European	ASTHMA_PNEUMONIA_AND_SEPSIS	https://storage.googleapis.com/finngen-public-data-r5/summary_stats/finngen_R5_ASTHMA_PNEUMONIA_AND_SEPSIS.gz	INCLUDES: ASTHMA_PNEUMONIA|ASTHMA_SEPTICHE_PNEUMONIA
Asthma-related pneumonia	FinnGen Release 5	NA	140981	5532	135449	European	ASTHMA_PNEUMONIA	https://storage.googleapis.com/finngen-public-data-r5/summary_stats/finngen_R5_ASTHMA_PNEUMONIA.gz	INCLUDES: VIRALPNEUMOKNOWN|VIRALPNEUMONAS|MYCOBLUNGATYPICA|J10_PNEUMONAS|PNEUMOBACTKNOWN
Bacterial pneumonia	FinnGen Release 5	NA	196855	7987	188868	European	J10_PNEUMOBACT	https://storage.googleapis.com/finngen-public-data-r5/summary_stats/finngen_R5_J10_PNEUMOBACT.gz	INCLUDES: J10_PNEUMOPNEUMO|J10_PNEUMOHAEM|J10_PNEUMOBACTEROTH
Bronchitis	FinnGen Release 5	NA	218792	27361	191431	European	BRONCHITIS	https://storage.googleapis.com/finngen-public-data-r5/summary_stats/finngen_R5_BRONCHITIS.gz	INCLUDES: J10_BRONCHITIS|J10_BRONCHIOLITIS|J10_ACUTELOWERNAS|J10_ACUTEUPPERINFEC|INFLUENZA
Chronic Lower Respiratory Diseases	FinnGen Release 5	NA	218792	32069	186723	European	J10_LOWCHRON	https://storage.googleapis.com/finngen-public-data-r5/summary_stats/finngen_R5_J10_LOWCHRON.gz	INCLUDES: J10_BRONCH|J10_SIMPLBRONCH|J10_BRONCHNAS|J10_COPD|J10_ASTHMA|J10_BRONCHIECTASIS|J10_ASTHMACOPDKELA
Acute nasopharyngitis (common cold)	FinnGen Release 5	NA	185198	2253	182945	European	J10_COLD	https://storage.googleapis.com/finngen-public-data-r5/summary_stats/finngen_R5_J10_COLD.gz
Influenza	FinnGen Release 5	NA	193130	4262	188868	European	J10_INFLUENZA	https://storage.googleapis.com/finngen-public-data-r5/summary_stats/finngen_R5_J10_INFLUENZA.gz
Influenza and Pneumonia	FinnGen Release 5	NA	218792	29924	188868	European	J10_INFLUPNEU	https://storage.googleapis.com/finngen-public-data-r5/summary_stats/finngen_R5_J10_INFLUPNEU.gz	INCLUDES: J10_INFLUENZA|J10_VIRALPNEUMO|J10_PNEUMOBACT|J10_PNEUMONONBACT|J10_PNEUMONAS
All Pneumoniae	FinnGen Release 5	NA	218798	27376	191422	European	J10_PNEUMONIA	https://storage.googleapis.com/finngen-public-data-r5/summary_stats/finngen_R5_J10_PNEUMONIA.gz	INCLUDES: J10_VIRALPNEUMO|J10_PNEUMOPNEUMO|J10_PNEUMOHAEM|J10_PNEUMOBACTEROTH|J10_PNEUMONONBACT|J10_PNEUMONAS
Viral Pneumonia	FinnGen Release 5	NA	189568	700	188868	European	J10_VIRALPNEUMO	https://storage.googleapis.com/finngen-public-data-r5/summary_stats/finngen_R5_J10_VIRALPNEUMO.gz
COVID-19 19 OUTCOMES:		NA	Samplesize	Ncases	Ncontrols	Population	COVID-19 HG ID:
Very severe respiratory confirmed COVID-19 vs. population	COVID 19-hg meta-analysis Round 5	NA	707407	4606	702801	European	A2_ALL_eur	GRCh37 liftover: COVID19_HGI_A2_ALL_eur_leave_23andme_20210107.b37.txt.gz	INCLUDES: UKB N cases = 309/ N controls = 328577
Very severe respiratory confirmed COVID-19 vs. population (excluding UKB cohort)	COVID 19-hg meta-analysis Round 5	NA	378521	4297	374224	European	A2_ALL_eur_leave_ukbb	GRCh37 liftover: COVID19_HGI_A2_ALL_eur_leave_ukbb_23andme_20210107.b37.txt.gz
Hospitalized COVID-19 vs. not hospitalized COVID-19	COVID 19-hg meta-analysis Round 5	NA	16645	4829	11816	European	B1_ALL_eur	GRCh37 liftover: COVID19_HGI_B1_ALL_eur_leave_23andme_20210107.b37.txt.gz	iNCLUDES: UKB N cases = 1670/ N controls = 4610
Hospitalized COVID-19 vs. not hospitalized COVID-19 (excluding UKB cohort)	COVID 19-hg meta-analysis Round 5	NA	10365	3159	7206	European	B1_ALL_eur_leave_ukbb	GRCh37 liftover: COVID19_HGI_B1_ALL_eur_leave_ukbb_23andme_20210107.b37.txt.gz
Hospitalized COVID-19 vs. population	COVID 19-hg meta-analysis Round 5	NA	1206629	9373	1197256	European	B2_ALL_eur	GRCh37 liftover: COVID19_HGI_B2_ALL_eur_leave_23andme_20210107.b37.txt.gz	INCLUDES: UKB N cases = 1670/ N controls = 328577
Hospitalized COVID-19 vs. population (excluding UKB cohort)	COVID 19-hg meta-analysis Round 5	NA	876382	7703	868679	European	B2_ALL_eur_leave_ukbb	GRCh37 liftover: COVID19_HGI_B2_ALL_eur_leave_ukbb_23andme_20210107.b37.txt.gz
COVID-19 vs. population	COVID 19-hg meta-analysis Round 5	NA	1588783	29071	1559712	European	C2_ALL_eur	GRCh37 liftover: COVID19_HGI_C2_ALL_eur_leave_23andme_20210107.b37.txt.gz	INCLUDES: UKB N cases = 6490/ N controls = 328577
COVID-19 vs. population (excluding UKB cohort)	COVID 19-hg meta-analysis Round 5	NA	1253716	22581	1231135	European	C2_ALL_eur_leave_ukbb	GRCh37 liftover: COVID19_HGI_C2_ALL_eur_leave_ukbb_23andme_20210107.b37.txt.gz
Consortia:
FinnGen	FinnGen
COVID-19-19 HGI	The COVID-19 Host Genetics Initiative
GSCAN:	GWAS & Sequencing Consortium of Alcohol and Nicotine Use
MRC-IEU:	Medical Research Center-Integrative Epidemiology Center (UK Bristol)
UKB:	UK Biobank
GSCAN:	GWAS & Sequencing Consortium of Alcohol and Nicotine Use
GIANT	Genetic Investigation of ANthropometric Traits
CARDIoGRAMplusC4D	CARDIoGRAMplusC4D (Coronary ARtery DIsease Genome wide Replication and Meta-analysis (CARDIoGRAM) plus The Coronary Artery Disease (C4D) Genetics) consortium
LD Score Regression *
	h2 (se)	Genetic correlation
Exposure traits		Drinks per week	Alcohol use disorder	Lifetime smoking	Cannabis Use	Cannabis Use Disorder
Drinks per week	0.0281 (0.0013)	1	0.6453 (0.062)	0.3447 (0.0218)	0.4072 (0.0361)	0.3449 (0.041)
Alcohol use disorder	0.0704 (0.0154)	0.6453 (0.062)	1	0.7359 (0.0579)	0.1756 (0.0823)	0.6954 (0.1015)
Lifetime smoking	0.0969 (0.0035)	0.3447 (0.0218)	0.7359 (0.0579)	1	0.3227 (0.0296	0.6918 (0.0411)
Cannabis Use	0.1008 (0.0061)	0.4072 (0.0361)	0.1756 (0.0823)	0.3227 (0.0296	1	0.488 (0.0524)
Cannabis use disorder	0.0176 (0.0016)	0.3449 (0.041)	0.6954 (0.1015)	0.6918 (0.0411)	0.488 (0.0524)	1
* 1000 Genomes European reference population

## Sheet: Supp Data 2
Table 2. Genetic instruments for alcohol use and alcohol use disorder
SNP	Chr	Pos	Effect allele	Other allele	EAF exposure	Beta exposure	SE exposure	P exposure	N exposure	Exposure	Ncase exposure	Ncontrol exposure	R2	F
DRINKS PER WEEK
rs705687	1	4548453	G	A	0.785	-0.010904	0.00177589	8.15e-10	939356	Drinks Per Week	NA	NA	4.01323e-05	37.7
rs58107686	1	33837334	A	C	0.328	-0.00974713	0.00158537	7.79e-10	902538	Drinks Per Week	NA	NA	4.18801e-05	37.8
rs12088813	1	66407700	C	A	0.267	-0.00932905	0.00164916	1.58e-08	939356	Drinks Per Week	NA	NA	3.40647e-05	32
rs5024204	1	71491890	T	A	0.278	0.00970271	0.00162847	2.55e-09	939356	Drinks Per Week	NA	NA	3.77904e-05	35.5
rs10753661	1	165119792	A	G	0.684	-0.00863813	0.00156927	3.76e-08	939356	Drinks Per Week	NA	NA	3.22551e-05	30.3
rs28680958	1	173848808	A	G	0.217	-0.0109965	0.00176994	5.13e-10	939356	Drinks Per Week	NA	NA	4.10903e-05	38.6
rs823114	1	205719532	A	G	0.553	0.00876774	0.00146742	2.31e-09	939356	Drinks Per Week	NA	NA	3.80033e-05	35.7
rs77165542	2	430975	T	C	0.0349	-0.0260109	0.00397124	5.63e-11	941280	Drinks Per Week	NA	NA	4.55742e-05	42.9
rs1260326	2	27730940	C	T	0.601	0.0208898	0.00148834	8.05e-45	941280	Drinks Per Week	NA	NA	0.000209246	197
rs2178197	2	27860551	G	A	0.569083	-0.00878145	0.00147177	2.45e-09	941280	Drinks Per Week	NA	NA	3.78194e-05	35.6
rs13383034	2	45155276	T	C	0.329	0.014927	0.0015512	6.31e-22	941280	Drinks Per Week	NA	NA	9.8367e-05	92.6
rs1004787	2	45159091	A	G	0.550918	0.00844283	0.00146528	8.4e-09	941280	Drinks Per Week	NA	NA	3.52699e-05	33.2
rs13032049	2	63581507	G	A	0.283	0.0101946	0.00161798	3e-10	941280	Drinks Per Week	NA	NA	4.21748e-05	39.7
rs828867	2	74334462	A	G	0.545	0.00875716	0.0014636	2.15e-09	941280	Drinks Per Week	NA	NA	3.80319e-05	35.8
rs11692435	2	98275354	A	G	0.0852	0.0174499	0.00261585	2.53e-11	937516	Drinks Per Week	NA	NA	4.74636e-05	44.5
rs13024996	2	144225215	A	C	0.364	-0.0109126	0.00151477	5.72e-13	941280	Drinks Per Week	NA	NA	5.51346e-05	51.9
rs72859280	2	147956293	T	G	0.0362	0.0228853	0.00390192	4.44e-09	941280	Drinks Per Week	NA	NA	3.65447e-05	34.4
rs56337305	2	225475560	C	T	0.383	-0.00958838	0.00149928	1.63e-10	941280	Drinks Per Week	NA	NA	4.34496e-05	40.9
rs13094887	3	70968431	T	A	0.301	-0.0103097	0.00158893	8.57e-11	941280	Drinks Per Week	NA	NA	4.47243e-05	42.1
rs62250685	3	85457240	G	A	0.614	-0.0143571	0.00150009	1.05e-21	937516	Drinks Per Week	NA	NA	9.76954e-05	91.6
rs74664784	3	85475292	C	T	0.359	-0.0126562	0.00164769	1.58e-14	800322	Drinks Per Week	NA	NA	7.37149e-05	59
rs13066454	3	93994255	T	C	0.398	-0.00877595	0.00149196	4.13e-09	937516	Drinks Per Week	NA	NA	3.69047e-05	34.6
rs9838144	3	131576287	C	G	0.209	-0.00996422	0.00179252	2.65e-08	941280	Drinks Per Week	NA	NA	3.28266e-05	30.9
rs2011092	3	141124607	C	T	0.338643	-0.00890041	0.00154006	7.35e-09	941280	Drinks Per Week	NA	NA	3.54823e-05	33.4
rs60654199	3	141267295	A	C	0.0629	-0.0166603	0.00300198	2.85e-08	941280	Drinks Per Week	NA	NA	3.27203e-05	30.8
rs6787172	3	158187811	G	T	0.554	-0.00803089	0.00146623	4.27e-08	941280	Drinks Per Week	NA	NA	3.18705e-05	30
rs3748034	4	3446091	T	G	0.143	-0.0117403	0.00208194	1.67e-08	941280	Drinks Per Week	NA	NA	3.37826e-05	31.8
rs7682824	4	39406254	T	C	0.548	0.00835609	0.00150322	2.77e-08	893313	Drinks Per Week	NA	NA	3.45891e-05	30.9
rs11940694	4	39414993	G	A	0.597	0.0259499	0.00148589	3.03e-68	941280	Drinks Per Week	NA	NA	0.000323922	305
rs35538052	4	39418965	A	G	0.379	-0.00852488	0.00150231	1.39e-08	941280	Drinks Per Week	NA	NA	3.42076e-05	32.2
rs4501255	4	42151306	G	C	0.235	0.0106934	0.00171894	4.83e-10	941280	Drinks Per Week	NA	NA	4.11125e-05	38.7
rs12499107	4	99678691	G	A	0.131202	0.0126612	0.00215872	4.45e-09	941280	Drinks Per Week	NA	NA	3.65447e-05	34.4
rs144198753	4	99713350	T	C	0.016315	-0.0418271	0.00590345	1.35e-12	893955	Drinks Per Week	NA	NA	5.61518e-05	50.2
rs1154414	4	100000136	C	T	0.141063	0.0176304	0.00209382	3.74e-17	941280	Drinks Per Week	NA	NA	7.53173e-05	70.9
rs1229984	4	100239319	C	T	0.963	0.150534	0.00386111	< 2.2e-308	941280	Drinks Per Week	NA	NA	0.00161222	1520
rs10028756	4	100254520	A	G	0.129457	-0.0185748	0.00217104	1.16e-17	941280	Drinks Per Week	NA	NA	7.77604e-05	73.2
rs561222871	4	100260679	T	C	0.047377	-0.0388068	0.00361875	6.56e-27	845988	Drinks Per Week	NA	NA	0.000135917	115
rs36052336	4	100273594	G	A	0.061496	-0.0184288	0.00303378	1.23e-09	941280	Drinks Per Week	NA	NA	3.92004e-05	36.9
rs2165670	4	100286085	A	G	0.106337	0.0230804	0.00236427	1.67e-22	941280	Drinks Per Week	NA	NA	0.000101235	95.3
rs17029090	4	100443853	G	A	0.019896	-0.0491274	0.00521923	4.75e-21	941280	Drinks Per Week	NA	NA	9.41183e-05	88.6
rs79139602	4	100444363	T	A	0.021061	0.0602723	0.00507584	1.8e-32	941280	Drinks Per Week	NA	NA	0.000149774	141
rs4699791	4	101243023	A	G	0.095726	0.0185707	0.0024772	6.58e-14	941280	Drinks Per Week	NA	NA	5.97024e-05	56.2
rs13107325	4	103188709	T	C	0.0722	-0.0275045	0.00281598	1.53e-22	941280	Drinks Per Week	NA	NA	0.000101341	95.4
rs4690727	4	143648579	G	C	0.718	0.010817	0.00161972	2.43e-11	941280	Drinks Per Week	NA	NA	4.738e-05	44.6
rs10004020	4	152968372	A	G	0.72	0.00905233	0.00162323	2.43e-08	941280	Drinks Per Week	NA	NA	3.3039e-05	31.1
rs12651313	4	171086393	G	C	0.443	-0.00864293	0.00146722	3.79e-09	941280	Drinks Per Week	NA	NA	3.68633e-05	34.7
rs4916723	5	87854395	C	A	0.416	-0.00995226	0.00147867	1.72e-11	941280	Drinks Per Week	NA	NA	4.81237e-05	45.3
rs12655091	5	144412335	A	G	0.53	-0.00831211	0.00146029	1.25e-08	941280	Drinks Per Week	NA	NA	3.442e-05	32.4
rs55872084	5	155902003	T	G	0.235	0.00997874	0.00171894	6.32e-09	941280	Drinks Per Week	NA	NA	3.5801e-05	33.7
rs11739827	5	166803321	T	G	0.451	-0.00837523	0.00146911	1.18e-08	935645	Drinks Per Week	NA	NA	3.47342e-05	32.5
rs10085696	7	69783020	G	A	0.186	-0.0114089	0.00187308	1.12e-09	941280	Drinks Per Week	NA	NA	3.94128e-05	37.1
rs6460047	7	73042443	C	T	0.208	0.0116235	0.00179569	9.69e-11	941280	Drinks Per Week	NA	NA	4.45119e-05	41.9
rs10236149	7	98977515	G	A	0.123	-0.0134981	0.00221908	1.18e-09	941280	Drinks Per Week	NA	NA	3.93066e-05	37
rs35034355	7	103840115	A	G	0.521	-0.00809682	0.00145894	2.87e-08	941280	Drinks Per Week	NA	NA	3.27203e-05	30.8
rs6951574	7	153489744	C	T	0.458	0.0132222	0.00146283	1.58e-19	941280	Drinks Per Week	NA	NA	8.67892e-05	81.7
rs13250583	8	20949917	T	C	0.213	-0.00971754	0.00178012	4.7e-08	941280	Drinks Per Week	NA	NA	3.1658e-05	29.8
rs1217091	8	64527399	C	T	0.812	0.0121608	0.00186539	7.05e-11	941280	Drinks Per Week	NA	NA	4.51492e-05	42.5
rs28601761	8	126500031	G	C	0.42	0.00910288	0.00147668	7.17e-10	941280	Drinks Per Week	NA	NA	4.03689e-05	38
rs55932213	9	108755622	G	A	0.736387	0.00948827	0.0016542	9.55e-09	941280	Drinks Per Week	NA	NA	3.49512e-05	32.9
rs10978550	9	109345993	C	T	0.206	-0.0117483	0.00180211	7.15e-11	941280	Drinks Per Week	NA	NA	4.51492e-05	42.5
rs7074871	10	110507806	A	G	0.255	-0.00939985	0.00167216	1.86e-08	941280	Drinks Per Week	NA	NA	3.35702e-05	31.6
rs17665139	10	125093880	T	C	0.149	-0.0115601	0.00204676	1.59e-08	941280	Drinks Per Week	NA	NA	3.38889e-05	31.9
rs7950166	11	8642218	T	C	0.637	-0.0097992	0.00151566	9.89e-11	941280	Drinks Per Week	NA	NA	4.44056e-05	41.8
rs11030084	11	27643725	T	C	0.184	-0.0106068	0.00188093	1.72e-08	941280	Drinks Per Week	NA	NA	3.37826e-05	31.8
rs56030824	11	47397353	A	G	0.322	-0.0116019	0.00156298	1.15e-13	937516	Drinks Per Week	NA	NA	5.87689e-05	55.1
rs10750025	11	113424042	T	C	0.686	0.0103214	0.00157036	4.89e-11	941280	Drinks Per Week	NA	NA	4.58929e-05	43.2
rs1713676	11	113660576	G	A	0.522454	-0.00799198	0.00145913	4.29e-08	941280	Drinks Per Week	NA	NA	3.18705e-05	30
rs4938230	11	116075001	A	C	0.842	0.0128104	0.00199821	1.48e-10	941280	Drinks Per Week	NA	NA	4.36621e-05	41.1
rs682011	11	121544285	C	T	0.559	0.00821245	0.00146791	2.22e-08	941280	Drinks Per Week	NA	NA	3.32515e-05	31.3
rs12795042	11	133658168	C	A	0.623	-0.00831901	0.00150387	3.25e-08	941280	Drinks Per Week	NA	NA	3.25079e-05	30.6
rs10876188	12	51895882	T	C	0.457	-0.00798685	0.00146308	4.84e-08	941280	Drinks Per Week	NA	NA	3.1658e-05	29.8
rs3809162	12	54674235	G	A	0.397	0.00906092	0.00148961	1.19e-09	941280	Drinks Per Week	NA	NA	3.93066e-05	37
rs10506274	12	81601464	T	G	0.484	-0.0090374	0.00145841	5.78e-10	941280	Drinks Per Week	NA	NA	4.07938e-05	38.4
rs4842786	12	92170791	A	G	0.584	-0.0087978	0.00147867	2.73e-09	941280	Drinks Per Week	NA	NA	3.7607e-05	35.4
rs500321	13	27124360	T	A	0.736	-0.00966936	0.00165343	4.92e-09	941280	Drinks Per Week	NA	NA	3.63322e-05	34.2
rs1123285	14	57274519	G	C	0.335	-0.00889737	0.00154416	8.14e-09	941280	Drinks Per Week	NA	NA	3.52699e-05	33.2
rs2180870	14	58782779	C	T	0.135	-0.0121775	0.0021328	1.12e-08	941280	Drinks Per Week	NA	NA	3.46325e-05	32.6
rs28929474	14	94844947	T	C	0.0183	-0.0367996	0.00543764	1.34e-11	941280	Drinks Per Week	NA	NA	4.86548e-05	45.8
rs11625650	14	104610138	A	G	0.233	-0.00956809	0.00172405	2.89e-08	941280	Drinks Per Week	NA	NA	3.27203e-05	30.8
rs2472297	15	75027880	T	C	0.249	0.010606	0.00168541	3.1e-10	941280	Drinks Per Week	NA	NA	4.20686e-05	39.6
rs12907323	15	86796012	G	A	0.411	0.0084966	0.00148131	9.93e-09	941280	Drinks Per Week	NA	NA	3.49512e-05	32.9
rs2764771	16	20013793	A	G	0.307	0.0098906	0.00158174	4.02e-10	939356	Drinks Per Week	NA	NA	4.16225e-05	39.1
rs17177078	16	24810681	T	C	0.0626	-0.0223155	0.00301176	1.27e-13	939356	Drinks Per Week	NA	NA	5.84409e-05	54.9
rs378421	16	28754684	A	G	0.404	-0.0112055	0.00148681	4.83e-14	939356	Drinks Per Week	NA	NA	6.04633e-05	56.8
rs113443718	16	29892184	A	G	0.305	-0.0102083	0.00158463	1.19e-10	939356	Drinks Per Week	NA	NA	4.41772e-05	41.5
rs62044525	16	64872590	G	C	0.184	-0.0121732	0.00188285	1.03e-10	939356	Drinks Per Week	NA	NA	4.44966e-05	41.8
rs7185555	16	69131281	C	G	0.153	-0.0111005	0.00202667	4.24e-08	939356	Drinks Per Week	NA	NA	3.19358e-05	30
rs79616692	16	72338507	C	G	0.108	0.0163023	0.00235058	4.11e-12	939356	Drinks Per Week	NA	NA	5.12027e-05	48.1
rs1104608	16	73912588	C	G	0.425	-0.010975	0.00147585	1.05e-13	939356	Drinks Per Week	NA	NA	5.88666e-05	55.3
rs4548913	17	2209888	A	G	0.632	-0.00835995	0.00151127	3.11e-08	941280	Drinks Per Week	NA	NA	3.25079e-05	30.6
rs3803800	17	7462969	G	A	0.786	0.0113789	0.00177708	1.5e-10	941280	Drinks Per Week	NA	NA	4.35558e-05	41
rs2854334	17	29715500	G	A	0.615	0.00922098	0.00149781	7.51e-10	941280	Drinks Per Week	NA	NA	4.02627e-05	37.9
NA	17	44246624	A	C	0.215	-0.0218001	0.00255853	1.62e-17	452564	Drinks Per Week	NA	NA	0.000160394	72.6
rs10438820	17	78524597	T	C	0.702	0.00897178	0.00159349	1.76e-08	941280	Drinks Per Week	NA	NA	3.36764e-05	31.7
rs9950000	18	53052169	T	C	0.395	-0.0091177	0.0014909	9.38e-10	941280	Drinks Per Week	NA	NA	3.97315e-05	37.4
rs4092465	18	55080437	G	A	0.635	-0.00829188	0.00151388	4.39e-08	941280	Drinks Per Week	NA	NA	3.18705e-05	30
rs281379	19	49214274	A	G	0.508	0.0137223	0.00145784	4.91e-21	941280	Drinks Per Week	NA	NA	9.41183e-05	88.6001
rs4815364	20	25035711	A	G	0.616	0.00858236	0.00149854	1.02e-08	941280	Drinks Per Week	NA	NA	3.4845e-05	32.8
rs9607814	22	41946519	A	C	0.2	-0.010181	0.00185879	4.31e-08	904462	Drinks Per Week	NA	NA	3.31678e-05	30
ALCOHOL USE DISORDER
rs10191160	2	224802504	G	A	NA	-0.168703	0.0368	4.57e-06	29142	PGC || Alcohol Dependence	8485	20657	0.000720636	21.0159
rs1028427	6	52383676	A	G	NA	0.123597	0.0259	1.86e-06	29142	PGC || Alcohol Dependence	8485	20657	0.000780835	22.7729
rs10789062	1	58914980	T	C	NA	0.147204	0.0297	7.19e-07	29142	PGC || Alcohol Dependence	8485	20657	0.000842247	24.5655
rs111312143	8	66500288	A	C	NA	-0.257101	0.0534	1.49e-06	29142	PGC || Alcohol Dependence	8485	20657	0.000794805	23.1806
rs1229984	4	100239319	T	C	NA	-0.721999	0.0976	1.36e-13	29142	PGC || Alcohol Dependence	8485	20657	0.0018743	54.7235
rs13296886	9	84338045	G	C	NA	0.182996	0.0385	1.96e-06	29142	PGC || Alcohol Dependence	8485	20657	0.000774653	22.5924
rs147909804	4	131905302	C	T	NA	-0.689295	0.1483	3.36e-06	29142	PGC || Alcohol Dependence	8485	20657	0.000740775	21.6037
rs187025437	13	84485765	A	G	NA	0.321902	0.0698	4e-06	29142	PGC || Alcohol Dependence	8485	20657	0.000729292	21.2685
rs2006682	9	6227045	G	C	NA	0.118796	0.0256	3.6e-06	29142	PGC || Alcohol Dependence	8485	20657	0.000738384	21.5339
rs56328486	16	17406306	T	C	NA	0.202198	0.0442	4.8e-06	29142	PGC || Alcohol Dependence	8485	20657	0.000717591	20.927
rs5768156	22	48314463	A	G	NA	0.105297	0.0228	3.88e-06	29142	PGC || Alcohol Dependence	8485	20657	0.000731343	21.3284
rs579837	3	7009205	T	C	NA	0.258101	0.0533	1.3e-06	29142	PGC || Alcohol Dependence	8485	20657	0.000804003	23.4491
rs7240201	18	8509783	T	C	NA	-0.143905	0.0312	3.84e-06	29142	PGC || Alcohol Dependence	8485	20657	0.000729468	21.2737
rs77694582	14	102895904	A	G	NA	0.306999	0.0646	2.03e-06	29142	PGC || Alcohol Dependence	8485	20657	0.00077438	22.5845
rs78323057	4	11184331	C	G	NA	-0.356804	0.0772	3.76e-06	29142	PGC || Alcohol Dependence	8485	20657	0.000732464	21.3611
rs79171978	12	17798824	C	G	NA	0.182796	0.0359	3.47e-07	29142	PGC || Alcohol Dependence	8485	20657	0.000888876	25.9267
rs8088633	18	72946216	A	G	NA	0.341701	0.0731	2.91e-06	29142	PGC || Alcohol Dependence	8485	20657	0.000749228	21.8504
rs870089	14	57891292	G	C	NA	-0.178804	0.0387	3.75e-06	29142	PGC || Alcohol Dependence	8485	20657	0.000731971	21.3467
rs9571413	13	34888192	G	C	NA	0.292901	0.0539	5.42e-08	29142	PGC || Alcohol Dependence	8485	20657	0.00101229	29.53
Abbreviations:
SNP	single nucleotide polymorphism
Chr	chromosome
Pos	base position
effect allele	allele for which effect calculated
other allele	other allele (non-effect allele)
EAF	effect allele frequency
Beta	GWAS association effect
SE	standard error of beta
P	p-value of beta
N cases	number of cases (for case/control GWAS)
N controls	number of controls (for case/control GWAS)
R2	Proportion variance explained by SNP (calculated)
F-statistic	F-statistic (calculated)

## Sheet: Supp Data 3
Table 3. Genetic instruments for lifetime tobacco smoking
SNP	Chr	Pos	Effect allele	Other allele	EAF	Beta	SE	P	N	Exposure	N cases	N controls	R2	F
Lifetime Smoking
rs10052591	NA	NA	T	C	0.573358	0.00839979	0.00140216	2.1e-09	462690	Lifetime smoking	NA	NA	7.75564e-05	35.8874
rs10226228	NA	NA	A	G	0.62964	-0.0114099	0.00143702	2e-15	462690	Lifetime smoking	NA	NA	0.000136235	63.0432
rs10282292	NA	NA	C	T	0.361838	0.00896219	0.0014469	5.9e-10	462690	Lifetime smoking	NA	NA	8.29135e-05	38.3664
rs1050847	NA	NA	C	T	0.425845	0.00797046	0.00140503	1.4e-08	462690	Lifetime smoking	NA	NA	6.95465e-05	32.1807
rs10823968	NA	NA	A	T	0.632969	0.00813544	0.00145258	2.1e-08	462690	Lifetime smoking	NA	NA	6.77895e-05	31.3676
rs10879871	NA	NA	T	G	0.343436	-0.00957988	0.00145803	5e-11	462690	Lifetime smoking	NA	NA	9.32946e-05	43.1705
rs10918701	NA	NA	G	A	0.372247	0.00802389	0.00143191	2.1e-08	462690	Lifetime smoking	NA	NA	6.78608e-05	31.4006
rs10922907	NA	NA	A	T	0.45105	0.0101748	0.00139495	3e-13	462690	Lifetime smoking	NA	NA	0.000114973	53.2028
rs11210229	NA	NA	A	G	0.383666	0.011702	0.00142273	2e-16	462690	Lifetime smoking	NA	NA	0.000146191	67.6512
rs112282219	NA	NA	G	A	0.958949	-0.0231662	0.00350418	3.8e-11	462690	Lifetime smoking	NA	NA	9.44508e-05	43.7056
rs11255908	NA	NA	T	G	0.743485	-0.0100713	0.00158809	2.3e-10	462690	Lifetime smoking	NA	NA	8.69146e-05	40.218
rs113382419	NA	NA	C	A	0.889325	-0.0282339	0.00221376	3e-37	462690	Lifetime smoking	NA	NA	0.000351429	162.66
rs11768481	NA	NA	C	A	0.666168	0.00901238	0.00147464	9.9e-10	462690	Lifetime smoking	NA	NA	8.07201e-05	37.3514
rs11783093	NA	NA	C	T	0.838811	0.01571	0.00189655	1.2e-16	462690	Lifetime smoking	NA	NA	0.000148275	68.6157
rs11861214	NA	NA	G	T	0.78364	0.00945079	0.00168455	2e-08	462690	Lifetime smoking	NA	NA	6.80219e-05	31.4752
rs11948770	NA	NA	T	C	0.768248	-0.0102364	0.00164524	4.9e-10	462690	Lifetime smoking	NA	NA	8.36584e-05	38.7111
rs12202536	NA	NA	A	G	0.512754	-0.00823391	0.00138601	2.8e-09	462690	Lifetime smoking	NA	NA	7.62704e-05	35.2923
rs1221148	NA	NA	C	G	0.587062	0.00916504	0.00140711	7.3e-11	462690	Lifetime smoking	NA	NA	9.16817e-05	42.4241
rs12244388	NA	NA	G	A	0.661124	-0.0132503	0.00146413	1.4e-19	462690	Lifetime smoking	NA	NA	0.00017698	81.9016
rs1246265	NA	NA	T	C	0.30456	-0.00886526	0.00150907	4.2e-09	462690	Lifetime smoking	NA	NA	7.45833e-05	34.5115
rs12481282	NA	NA	G	C	0.722343	-0.00894356	0.00154935	7.8e-09	462690	Lifetime smoking	NA	NA	7.20113e-05	33.3213
rs12623702	NA	NA	A	G	0.613375	-0.00977238	0.00142787	7.7e-12	462690	Lifetime smoking	NA	NA	0.000101225	46.8407
rs12708665	NA	NA	A	G	0.284632	-0.0090871	0.00153886	3.5e-09	462690	Lifetime smoking	NA	NA	7.5358e-05	34.87
rs12831617	NA	NA	C	T	0.764305	-0.00918459	0.00163314	1.9e-08	462690	Lifetime smoking	NA	NA	6.83523e-05	31.6281
rs12967855	NA	NA	A	G	0.331225	0.0081887	0.00147934	3.1e-08	462690	Lifetime smoking	NA	NA	6.62178e-05	30.6404
rs13009008	NA	NA	A	G	0.327713	0.00863272	0.00147329	4.6e-09	462690	Lifetime smoking	NA	NA	7.41987e-05	34.3336
rs13016665	NA	NA	C	A	0.576725	-0.00848745	0.0014118	1.8e-09	462690	Lifetime smoking	NA	NA	7.81059e-05	36.1417
rs13153393	NA	NA	A	G	0.883937	-0.0137451	0.00217329	2.5e-10	462690	Lifetime smoking	NA	NA	8.64436e-05	40
rs13296519	NA	NA	G	T	0.606385	-0.00970128	0.00141888	8.1e-12	462690	Lifetime smoking	NA	NA	0.000101026	46.7484
rs136233	NA	NA	A	G	0.809084	-0.00995614	0.00176918	1.8e-08	462690	Lifetime smoking	NA	NA	6.84413e-05	31.6693
rs147412694	NA	NA	G	A	0.850009	-0.0115726	0.00194865	2.9e-09	462690	Lifetime smoking	NA	NA	7.62204e-05	35.2691
rs17309874	NA	NA	G	A	0.740357	-0.0112899	0.00158234	9.7e-13	462690	Lifetime smoking	NA	NA	0.000110013	50.9074
rs17553262	NA	NA	A	C	0.884605	-0.0127323	0.00218148	5.3e-09	462690	Lifetime smoking	NA	NA	7.36189e-05	34.0652
rs17576594	NA	NA	G	A	0.7235	0.0109502	0.00155159	1.7e-12	462690	Lifetime smoking	NA	NA	0.000107635	49.807
rs1922018	NA	NA	C	T	0.364422	0.0100328	0.00143771	3e-12	462690	Lifetime smoking	NA	NA	0.000105236	48.6969
rs1931263	NA	NA	G	T	0.510321	-0.00760874	0.0013858	4e-08	462690	Lifetime smoking	NA	NA	6.51487e-05	30.1456
rs1933270	NA	NA	T	G	0.363726	0.00921831	0.00143808	1.5e-10	462690	Lifetime smoking	NA	NA	8.8799e-05	41.09
rs202645	NA	NA	A	G	0.202939	-0.0101598	0.00172497	3.9e-09	462690	Lifetime smoking	NA	NA	7.49695e-05	34.6902
rs2062882	NA	NA	G	A	0.586782	-0.0081103	0.00141998	1.1e-08	462690	Lifetime smoking	NA	NA	7.04999e-05	32.6219
rs2254710	NA	NA	C	A	0.236356	0.00899636	0.00163085	3.5e-08	462690	Lifetime smoking	NA	NA	6.57638e-05	30.4303
rs2401924	NA	NA	G	C	0.501955	0.0105718	0.00138906	2.7e-14	462690	Lifetime smoking	NA	NA	0.000125173	57.9236
rs245774	NA	NA	A	G	0.271691	-0.00901601	0.00155972	7.4e-09	462690	Lifetime smoking	NA	NA	7.22128e-05	33.4145
rs2675638	NA	NA	G	A	0.58057	0.00849857	0.00140017	1.3e-09	462690	Lifetime smoking	NA	NA	7.96169e-05	36.8409
rs2678670	NA	NA	A	T	0.485528	0.00873079	0.00138756	3.1e-10	462690	Lifetime smoking	NA	NA	8.55611e-05	39.5916
rs2838834	NA	NA	C	T	0.699459	-0.00936489	0.00151488	6.3e-10	462690	Lifetime smoking	NA	NA	8.25891e-05	38.2163
rs28485305	NA	NA	C	T	0.631482	0.00800666	0.00143887	2.6e-08	462690	Lifetime smoking	NA	NA	6.69176e-05	30.9642
rs28635466	NA	NA	G	A	0.696005	0.00844234	0.00150481	2e-08	462690	Lifetime smoking	NA	NA	6.80209e-05	31.4748
rs2867112	NA	NA	T	G	0.834596	0.0147832	0.00188747	4.8e-15	462690	Lifetime smoking	NA	NA	0.000132565	61.3447
rs2890772	NA	NA	G	T	0.413181	-0.0136979	0.00140672	2.1e-22	462690	Lifetime smoking	NA	NA	0.000204887	94.8184
rs2894808	NA	NA	T	A	0.922121	-0.0152983	0.0025912	3.5e-09	462690	Lifetime smoking	NA	NA	7.53289e-05	34.8566
rs317021	NA	NA	T	A	0.814287	-0.011567	0.00179087	1.1e-10	462690	Lifetime smoking	NA	NA	9.01538e-05	41.717
rs326341	NA	NA	G	A	0.524943	0.00943522	0.00139247	1.2e-11	462690	Lifetime smoking	NA	NA	9.922e-05	45.9127
rs329120	NA	NA	C	T	0.580672	0.00965704	0.00140509	6.3e-12	462690	Lifetime smoking	NA	NA	0.000102081	47.2367
rs34866095	NA	NA	A	G	0.686187	-0.00857198	0.00150558	1.2e-08	462690	Lifetime smoking	NA	NA	7.00542e-05	32.4156
rs348809	NA	NA	A	G	0.347637	-0.00828381	0.00145602	1.3e-08	462690	Lifetime smoking	NA	NA	6.99528e-05	32.3687
rs35169606	NA	NA	T	G	0.612204	0.00877627	0.00144385	1.2e-09	462690	Lifetime smoking	NA	NA	7.98456e-05	36.9467
rs35175834	NA	NA	G	A	0.78844	-0.0164032	0.00169847	4.6e-22	462690	Lifetime smoking	NA	NA	0.000201541	93.2699
rs35343344	NA	NA	C	A	0.732713	0.00918144	0.00159594	8.8e-09	462690	Lifetime smoking	NA	NA	7.15266e-05	33.097
rs359243	NA	NA	T	C	0.392886	-0.00871975	0.00142539	9.5e-10	462690	Lifetime smoking	NA	NA	8.08752e-05	37.4232
rs369230	NA	NA	G	T	0.307565	-0.00908882	0.001511	1.8e-09	462690	Lifetime smoking	NA	NA	7.81919e-05	36.1815
rs3742365	NA	NA	T	C	0.595136	-0.0107929	0.0014159	2.5e-14	462690	Lifetime smoking	NA	NA	0.000125564	58.1047
rs3769949	NA	NA	T	A	0.527845	-0.00825646	0.00138563	2.5e-09	462690	Lifetime smoking	NA	NA	7.67308e-05	35.5053
rs3811038	NA	NA	T	C	0.723852	-0.00954466	0.00155745	8.9e-10	462690	Lifetime smoking	NA	NA	8.11647e-05	37.5572
rs3896224	NA	NA	A	G	0.585286	0.00962696	0.00141792	1.1e-11	462690	Lifetime smoking	NA	NA	9.96188e-05	46.0972
rs421983	NA	NA	T	C	0.519028	0.00870743	0.00138561	3.3e-10	462690	Lifetime smoking	NA	NA	8.53436e-05	39.491
rs4391802	NA	NA	A	G	0.707464	0.0103191	0.00152789	1.4e-11	462690	Lifetime smoking	NA	NA	9.85749e-05	45.6141
rs4473348	NA	NA	A	T	0.249978	-0.0104317	0.00159675	6.4e-11	462690	Lifetime smoking	NA	NA	9.22372e-05	42.6812
rs4543592	NA	NA	T	C	0.519912	-0.00866243	0.0013891	4.5e-10	462690	Lifetime smoking	NA	NA	8.404e-05	38.8877
rs4568549	NA	NA	C	A	0.503149	-0.00762068	0.00138689	3.9e-08	462690	Lifetime smoking	NA	NA	6.52507e-05	30.1928
rs4571506	NA	NA	C	T	0.539523	0.00787701	0.00139172	1.5e-08	462690	Lifetime smoking	NA	NA	6.92307e-05	32.0346
rs4671357	NA	NA	T	C	0.518819	-0.00944175	0.00138991	1.1e-11	462690	Lifetime smoking	NA	NA	9.97237e-05	46.1457
rs4731925	NA	NA	C	T	0.315607	-0.00829239	0.00149022	2.6e-08	462690	Lifetime smoking	NA	NA	6.69175e-05	30.9641
rs4814873	NA	NA	C	T	0.76659	0.00971214	0.00163637	2.9e-09	462690	Lifetime smoking	NA	NA	7.61279e-05	35.2263
rs4949465	NA	NA	T	C	0.869552	-0.0116055	0.00205788	1.7e-08	462690	Lifetime smoking	NA	NA	6.87334e-05	31.8044
rs4957528	NA	NA	A	C	0.208497	-0.0101225	0.00172212	4.2e-09	462690	Lifetime smoking	NA	NA	7.46666e-05	34.5501
rs530916	NA	NA	A	G	0.439502	-0.00782281	0.00139461	2e-08	462690	Lifetime smoking	NA	NA	6.79987e-05	31.4644
rs549845	NA	NA	G	A	0.301161	0.0112613	0.00150857	8.3e-14	462690	Lifetime smoking	NA	NA	0.000120421	55.7245
rs57611503	NA	NA	G	A	0.484578	0.00774344	0.00141026	4e-08	462690	Lifetime smoking	NA	NA	6.51555e-05	30.1488
rs6011779	NA	NA	C	T	0.191239	0.0191152	0.00176364	2.3e-27	462690	Lifetime smoking	NA	NA	0.000253827	117.473
rs60952428	NA	NA	T	C	0.909149	0.0134109	0.00241933	3e-08	462690	Lifetime smoking	NA	NA	6.64059e-05	30.7274
rs6119897	NA	NA	G	A	0.761716	-0.0128038	0.00162704	3.6e-15	462690	Lifetime smoking	NA	NA	0.000133824	61.9272
rs61796681	NA	NA	A	T	0.912365	-0.0134163	0.00244752	4.2e-08	462690	Lifetime smoking	NA	NA	6.49374e-05	30.0478
rs62098013	NA	NA	G	A	0.63991	-0.00856663	0.00145676	4.1e-09	462690	Lifetime smoking	NA	NA	7.47346e-05	34.5815
rs62135536	NA	NA	C	T	0.968256	0.0243444	0.00396165	8e-10	462690	Lifetime smoking	NA	NA	8.16057e-05	37.7612
rs62155874	NA	NA	A	G	0.87336	-0.0169073	0.00208546	5.2e-16	462690	Lifetime smoking	NA	NA	0.000142034	65.7271
rs62175972	NA	NA	T	C	0.965939	0.0217461	0.00385678	1.7e-08	462690	Lifetime smoking	NA	NA	6.87057e-05	31.7916
rs624833	NA	NA	T	G	0.694697	0.00928567	0.00150361	6.6e-10	462690	Lifetime smoking	NA	NA	8.24195e-05	38.1378
rs6562474	NA	NA	C	G	0.650606	0.00836914	0.0014611	1e-08	462690	Lifetime smoking	NA	NA	7.09057e-05	32.8097
rs6598539	NA	NA	T	C	0.488672	-0.00815056	0.00138941	4.5e-09	462690	Lifetime smoking	NA	NA	7.43689e-05	34.4123
rs6692614	NA	NA	C	G	0.42081	-0.00781565	0.00140722	2.8e-08	462690	Lifetime smoking	NA	NA	6.66634e-05	30.8465
rs6741228	NA	NA	T	C	0.433309	0.00793282	0.00140363	1.6e-08	462690	Lifetime smoking	NA	NA	6.90287e-05	31.9411
rs67596067	NA	NA	G	A	0.648812	-0.00887666	0.00145843	1.2e-09	462690	Lifetime smoking	NA	NA	8.00577e-05	37.0449
rs6778080	NA	NA	T	C	0.267372	0.0111141	0.00156621	1.3e-12	462690	Lifetime smoking	NA	NA	0.000108821	50.3557
rs6779302	NA	NA	G	T	0.632921	-0.00875253	0.0014392	1.2e-09	462690	Lifetime smoking	NA	NA	7.99282e-05	36.9849
rs6935954	NA	NA	A	G	0.421108	0.0095817	0.00140192	8.2e-12	462690	Lifetime smoking	NA	NA	0.00010095	46.7131
rs6962772	NA	NA	A	G	0.845551	0.011064	0.00191645	7.8e-09	462690	Lifetime smoking	NA	NA	7.20291e-05	33.3295
rs7039819	NA	NA	G	A	0.427307	0.00873433	0.00140501	5.1e-10	462690	Lifetime smoking	NA	NA	8.35168e-05	38.6456
rs7077678	NA	NA	C	T	0.623429	0.00855025	0.00143575	2.6e-09	462690	Lifetime smoking	NA	NA	7.66437e-05	35.465
rs71367545	NA	NA	G	A	0.790533	-0.0103197	0.0017038	1.4e-09	462690	Lifetime smoking	NA	NA	7.92816e-05	36.6857
rs7155595	NA	NA	A	C	0.674282	-0.00885162	0.00148508	2.5e-09	462690	Lifetime smoking	NA	NA	7.67754e-05	35.526
rs71627581	NA	NA	G	A	0.888811	0.0132566	0.00219871	1.6e-09	462690	Lifetime smoking	NA	NA	7.85605e-05	36.352
rs72674867	NA	NA	A	T	0.764568	0.00898766	0.00163396	3.8e-08	462690	Lifetime smoking	NA	NA	6.53871e-05	30.2559
rs72678864	NA	NA	G	A	0.828591	0.0123829	0.0018387	1.6e-11	462690	Lifetime smoking	NA	NA	9.80145e-05	45.3548
rs7297175	NA	NA	T	C	0.431355	-0.00811649	0.0013992	6.6e-09	462690	Lifetime smoking	NA	NA	7.27202e-05	33.6494
rs732083	NA	NA	G	A	0.333362	0.00834823	0.00147311	1.5e-08	462690	Lifetime smoking	NA	NA	6.94062e-05	32.1158
rs73220544	NA	NA	A	C	0.842295	-0.0108189	0.0019126	1.5e-08	462690	Lifetime smoking	NA	NA	6.91509e-05	31.9976
rs7333559	NA	NA	G	A	0.211711	0.01074	0.00170716	3.2e-10	462690	Lifetime smoking	NA	NA	8.55328e-05	39.5786
rs74086911	NA	NA	G	A	0.925459	0.0148021	0.00264197	2.1e-08	462690	Lifetime smoking	NA	NA	6.78377e-05	31.39
rs7519626	NA	NA	C	T	0.323676	0.00842015	0.00147893	1.2e-08	462690	Lifetime smoking	NA	NA	7.00525e-05	32.4149
rs7528604	NA	NA	G	A	0.565613	0.00965269	0.00140141	5.7e-12	462690	Lifetime smoking	NA	NA	0.000102525	47.4424
rs7553348	NA	NA	G	A	0.437656	0.00963399	0.00139643	5.2e-12	462690	Lifetime smoking	NA	NA	0.000102858	47.5964
rs7569203	NA	NA	A	C	0.688725	-0.0107595	0.0015002	7.4e-13	462690	Lifetime smoking	NA	NA	0.00011116	51.4382
rs75742406	NA	NA	G	A	0.738854	0.00961948	0.00158486	1.3e-09	462690	Lifetime smoking	NA	NA	7.96153e-05	36.8401
rs76608582	NA	NA	C	A	0.953011	0.0216317	0.00344003	3.2e-10	462690	Lifetime smoking	NA	NA	8.54535e-05	39.5418
rs7766610	NA	NA	C	A	0.182634	0.0125839	0.00179283	2.2e-12	462690	Lifetime smoking	NA	NA	0.000106467	49.2666
rs7807019	NA	NA	A	G	0.540327	-0.0104211	0.00139062	6.7e-14	462690	Lifetime smoking	NA	NA	0.000121358	56.1578
rs8042134	NA	NA	T	G	0.541083	-0.00994136	0.0014011	1.3e-12	462690	Lifetime smoking	NA	NA	0.000108797	50.3447
rs8042849	NA	NA	C	T	0.34229	0.0192164	0.00146183	1.8e-39	462690	Lifetime smoking	NA	NA	0.000373334	172.803
rs812887	NA	NA	A	G	0.414385	0.00824801	0.00141024	5e-09	462690	Lifetime smoking	NA	NA	7.39248e-05	34.2068
rs860326	NA	NA	C	T	0.427696	0.00833808	0.0014023	2.7e-09	462690	Lifetime smoking	NA	NA	7.64059e-05	35.355
rs8614	NA	NA	C	A	0.817489	-0.0114612	0.00179679	1.8e-10	462690	Lifetime smoking	NA	NA	8.793e-05	40.6879
rs889398	NA	NA	C	T	0.588005	0.0092407	0.00141367	6.3e-11	462690	Lifetime smoking	NA	NA	9.23386e-05	42.7281
rs9435340	NA	NA	T	A	0.344234	0.00834773	0.00146424	1.2e-08	462690	Lifetime smoking	NA	NA	7.02412e-05	32.5022
rs9842947	NA	NA	C	T	0.326165	-0.00877189	0.00148073	3.1e-09	462690	Lifetime smoking	NA	NA	7.58423e-05	35.0941
rs986391	NA	NA	G	A	0.366555	0.0111388	0.0014379	9.4e-15	462690	Lifetime smoking	NA	NA	0.00012968	60.0094
rs9919670	NA	NA	G	A	0.612185	-0.0152438	0.00142114	7.6e-27	462690	Lifetime smoking	NA	NA	0.000248608	115.057
Abbreviations:
SNP	single nucleotide polymorphism
Chr	chromosome
Pos	base position
effect allele	allele for which effect calculated
other allele	other allele (non-effect allele)
EAF	effect allele frequency
Beta	GWAS association effect
SE	standard error of beta
P	p-value of beta
N cases	number of cases (for case/control GWAS)
N controls	number of controls (for case/control GWAS)
R2	Proportion variance explained by SNP (calculated)
F-statistic	F-statistic (calculated)

## Sheet: Supp Data 4
Table 4. Genetic instruments for cannabis use and cannabis use disorder
SNP	Chr	Pos	Effect allele	Other allele	EAF exposure	Beta exposure	SE exposure	P exposure	N exposure	Exposure	Ncase exposure	Ncontrol exposure	R2	F
CANNABIS USE DISORDER
rs35200825	NA	NA	T	C	NA	-0.3129	0.0662	2.312e-06	350072	Cannabis use disorder	11720	338352	6.38131e-05	22.3406
rs115440384	NA	NA	T	C	NA	0.2742	0.0593	3.726e-06	356095	Cannabis use disorder	13745	342340	6.0039e-05	21.3809
rs1392816	NA	NA	T	C	NA	-0.0998	0.0184	6.14e-08	351174	Cannabis use disorder	12261	338913	8.37658e-05	29.4188
rs12122743	NA	NA	A	G	NA	-0.0845	0.0175	1.315e-06	356733	Cannabis use disorder	13880	342809	6.5353e-05	23.3151
rs146341614	NA	NA	A	G	NA	-0.4321	0.0914	2.293e-06	289811	Cannabis use disorder	7525	282286	7.7113e-05	22.3499
rs115823976	NA	NA	A	G	NA	-0.245	0.0518	2.212e-06	342513	Cannabis use disorder	8791	333722	6.53081e-05	22.3703
rs79001202	NA	NA	A	T	NA	-0.0904	0.0195	3.554e-06	357002	Cannabis use disorder	13965	343009	6.01964e-05	21.4915
rs719504	NA	NA	A	G	NA	0.1025	0.0192	8.996e-08	350403	Cannabis use disorder	11552	338851	8.13284e-05	28.5
rs11715758	NA	NA	A	G	NA	-0.0935	0.0175	8.911e-08	355885	Cannabis use disorder	13386	342452	8.02052e-05	28.5461
rs3773996	NA	NA	A	G	NA	-0.2489	0.051	1.07e-06	353199	Cannabis use disorder	12793	340388	6.74312e-05	23.8182
rs62300770	NA	NA	T	C	NA	0.0898	0.019	2.178e-06	357008	Cannabis use disorder	13969	343028	6.25663e-05	22.3381
rs2029649	NA	NA	T	C	NA	0.0793	0.0167	2.183e-06	357035	Cannabis use disorder	13975	343053	6.31503e-05	22.5483
rs72818514	NA	NA	T	C	NA	-0.1828	0.0342	9.331e-08	355548	Cannabis use disorder	13241	342250	8.03465e-05	28.5693
rs9497404	NA	NA	A	T	NA	-0.1698	0.0368	3.862e-06	354973	Cannabis use disorder	13497	341465	5.99734e-05	21.2902
rs553920	NA	NA	T	C	NA	0.104	0.0198	1.597e-07	353969	Cannabis use disorder	12935	341002	7.79358e-05	27.589
rs72966717	NA	NA	T	G	NA	-0.1104	0.0226	1.066e-06	354910	Cannabis use disorder	13483	341421	6.72317e-05	23.8628
rs7783012	NA	NA	A	G	NA	0.101	0.0168	1.835e-09	357019	Cannabis use disorder	13976	343041	0.000101225	36.143
rs6958768	NA	NA	A	C	NA	0.1096	0.0239	4.367e-06	352443	Cannabis use disorder	12112	340331	5.96637e-05	21.0293
rs7459111	NA	NA	A	T	NA	-0.0929	0.0197	2.45e-06	70573	Cannabis use disorder	7941	62630	0.000315009	22.2382
rs11783093	NA	NA	T	C	NA	-0.145	0.0244	2.676e-09	355028	Cannabis use disorder	13507	341514	9.94605e-05	35.3148
rs1975191	NA	NA	T	G	NA	-0.0894	0.0192	3.2e-06	356019	Cannabis use disorder	13428	342585	6.08938e-05	21.6807
rs719012	NA	NA	T	C	NA	0.0961	0.0187	2.866e-07	356928	Cannabis use disorder	13958	342962	7.39862e-05	26.4097
rs686489	NA	NA	A	G	NA	0.0844	0.0179	2.515e-06	352060	Cannabis use disorder	12036	340024	6.31444e-05	22.232
rs1509513	NA	NA	A	G	NA	0.0857	0.0168	3.179e-07	356900	Cannabis use disorder	13948	342952	7.29063e-05	26.0221
rs9787909	NA	NA	A	C	NA	0.1137	0.0225	4.522e-07	354449	Cannabis use disorder	12574	341875	7.20395e-05	25.5362
rs7137345	NA	NA	T	G	NA	0.0958	0.0199	1.491e-06	353886	Cannabis use disorder	12935	340951	6.54837e-05	23.1753
rs17271123	NA	NA	T	G	NA	0.1284	0.0252	3.543e-07	291017	Cannabis use disorder	7781	283236	8.92014e-05	25.9615
rs79744555	NA	NA	T	C	NA	0.1409	0.03	2.628e-06	352959	Cannabis use disorder	12714	340192	6.24925e-05	22.0587
rs17514242	NA	NA	C	G	NA	-0.088	0.0171	2.561e-07	357037	Cannabis use disorder	13976	343050	7.41699e-05	26.4834
rs12975781	NA	NA	T	C	NA	-0.0841	0.0176	1.663e-06	353903	Cannabis use disorder	12934	340969	6.45141e-05	22.8332
rs6133184	NA	NA	T	C	NA	0.1264	0.0261	1.219e-06	347022	Cannabis use disorder	10036	336986	6.75813e-05	23.4538
rs4817622	NA	NA	A	G	NA	0.0784	0.0169	3.301e-06	355843	Cannabis use disorder	13380	342437	6.04747e-05	21.5208
CANNABIS USE
rs1368740	NA	NA	A	G	NA	-0.0768	0.0104	1.338e-13	162082	Cannabis use	43380	118702	0.000336337	54.5325
rs9919557	NA	NA	T	C	NA	-0.061	0.0093	6.534e-11	162082	Cannabis use	43380	118702	0.000265365	43.0223
rs4099556	NA	NA	A	G	NA	0.0699	0.012	5.908e-09	162082	Cannabis use	43380	118702	0.000209299	33.9306
rs17761723	NA	NA	T	C	NA	0.0528	0.0094	2.153e-08	162082	Cannabis use	43380	118702	0.000194622	31.5509
rs9972422	NA	NA	A	G	NA	-0.0537	0.0099	6.153e-08	162082	Cannabis use	43380	118702	0.000181495	29.4224
rs9435794	NA	NA	T	C	NA	-0.0554	0.0103	8.503e-08	162082	Cannabis use	43380	118702	0.000178457	28.9298
rs10883796	NA	NA	A	G	NA	0.0518	0.0098	1.248e-07	162082	Cannabis use	43380	118702	0.000172345	27.9388
rs1816793	NA	NA	T	C	NA	0.0492	0.0093	1.248e-07	162082	Cannabis use	43380	118702	0.000172645	27.9875
rs75448266	NA	NA	A	C	NA	-0.0925	0.0177	1.637e-07	162082	Cannabis use	43380	118702	0.000168472	27.311
rs9578502	NA	NA	C	G	NA	0.0471	0.0091	2.394e-07	162082	Cannabis use	43380	118702	0.000165254	26.7892
rs353253	NA	NA	A	G	NA	-0.1357	0.0267	3.594e-07	162082	Cannabis use	15107	20190	0.000159343	25.8308
rs1154693	NA	NA	A	G	NA	-0.0654	0.0129	3.743e-07	162082	Cannabis use	43380	118702	0.000158552	25.7025
rs714008	NA	NA	T	C	NA	0.0704	0.014	5.382e-07	162082	Cannabis use	43380	118702	0.000155986	25.2865
rs2099149	NA	NA	T	G	NA	-0.1711	0.0342	5.569e-07	162082	Cannabis use	15107	20190	0.0001544	25.0292
rs4308708	NA	NA	A	C	NA	-0.1194	0.0239	6.034e-07	162082	Cannabis use	43380	118702	0.000153961	24.9582
rs12036554	NA	NA	T	G	NA	0.0548	0.0111	8.764e-07	162082	Cannabis use	43380	118702	0.000150354	24.3733
rs437021	NA	NA	T	C	NA	-0.0444	0.0091	9.54e-07	162082	Cannabis use	43380	118702	0.000146854	23.8058
rs7586062	NA	NA	C	G	NA	0.0453	0.0094	1.27e-06	162082	Cannabis use	43380	118702	0.000143266	23.2242
rs56368231	NA	NA	A	G	NA	0.0751	0.0155	1.323e-06	162082	Cannabis use	43380	118702	0.000144817	23.4756
rs10421376	NA	NA	T	C	NA	0.0624	0.0129	1.333e-06	162082	Cannabis use	43380	118702	0.000144342	23.3986
rs10499	NA	NA	A	G	NA	0.0465	0.0096	1.356e-06	162082	Cannabis use	43380	118702	0.000144732	23.4619
rs150537577	NA	NA	A	G	NA	-0.0852	0.0177	1.439e-06	162082	Cannabis use	43380	118702	0.000142934	23.1704
rs10849337	NA	NA	A	G	NA	-0.0521	0.0108	1.485e-06	162082	Cannabis use	43380	118702	0.000143559	23.2717
rs4922663	NA	NA	T	C	NA	0.0462	0.0096	1.564e-06	162082	Cannabis use	43380	118702	0.000142871	23.1602
rs11902472	NA	NA	A	G	NA	0.0437	0.0092	2.195e-06	162082	Cannabis use	43380	118702	0.000139185	22.5625
rs9268848	NA	NA	A	G	NA	-0.0488	0.0103	2.289e-06	162082	Cannabis use	28273	98512	0.000138475	22.4474
rs58691539	NA	NA	T	G	NA	-0.2946	0.0623	2.301e-06	162082	Cannabis use	15107	20190	0.000137941	22.3609
rs7506667	NA	NA	A	G	NA	0.0466	0.0099	2.796e-06	162082	Cannabis use	43380	118702	0.000136681	22.1565
rs76565656	NA	NA	A	G	NA	0.0638	0.0137	2.97e-06	162082	Cannabis use	43380	118702	0.000133785	21.687
rs10176762	NA	NA	C	G	NA	-0.0532	0.0114	3.051e-06	162082	Cannabis use	43380	118702	0.000134345	21.7778
rs61997596	NA	NA	A	G	NA	0.0553	0.0119	3.051e-06	162082	Cannabis use	43380	118702	0.000133218	21.5952
rs9320901	NA	NA	T	C	NA	-0.0485	0.0104	3.057e-06	162082	Cannabis use	43380	118702	0.00013416	21.7479
rs7513688	NA	NA	A	G	NA	-0.0441	0.0095	3.148e-06	162082	Cannabis use	43380	118702	0.000132934	21.5491
rs116643059	NA	NA	T	C	NA	0.1029	0.0222	3.505e-06	162082	Cannabis use	43380	118702	0.000132536	21.4845
rs362312	NA	NA	T	C	NA	-0.0427	0.0092	3.554e-06	162082	Cannabis use	43380	118702	0.000132889	21.5417
rs13260666	NA	NA	C	G	NA	0.0417	0.009	3.736e-06	162082	Cannabis use	43380	118702	0.000132433	21.4678
rs2245192	NA	NA	T	C	NA	-0.0661	0.0143	3.827e-06	162082	Cannabis use	43380	118702	0.000131807	21.3664
rs113527454	NA	NA	T	C	NA	0.051	0.011	3.857e-06	162082	Cannabis use	43380	118702	0.000132606	21.4959
rs139972333	NA	NA	C	G	NA	-0.388	0.0843	4.164e-06	162082	Cannabis use	28273	98512	0.000130682	21.184
rs11786084	NA	NA	A	G	NA	-0.0452	0.0098	4.171e-06	162082	Cannabis use	43380	118702	0.00013123	21.2728
rs7107987	NA	NA	A	G	NA	0.2872	0.0626	4.557e-06	162082	Cannabis use	15107	20190	0.000129846	21.0485
rs7871607	NA	NA	T	G	NA	-0.2086	0.0456	4.689e-06	162082	Cannabis use	28273	98512	0.000129095	20.9266
rs60539348	NA	NA	A	G	NA	0.1031	0.0225	4.743e-06	162082	Cannabis use	43380	118702	0.000129527	20.9968
rs71328455	NA	NA	T	C	NA	-0.0511	0.0112	4.851e-06	162082	Cannabis use	43380	118702	0.000128415	20.8164
Abbreviations:
SNP	single nucleotide polymorphism
Chr	chromosome
Pos	base position
effect allele	allele for which effect calculated
other allele	other allele (non-effect allele)
EAF	effect allele frequency
Beta	GWAS association effect
SE	standard error of beta
P	p-value of beta
N cases	number of cases (for case/control GWAS)
N controls	number of controls (for case/control GWAS)
R2	Proportion variance explained by SNP (calculated)
F-statistic	F-statistic (calculated)

## Sheet: Supp Data 5
Table 5. Multivariable genetic instruments for alcohol use, cannabis use and lifetime tobacco smoking
SNP	Chr	Pos	Effect allele	Other allele	EAF	Beta	SE	P	N	N Cases	N Controls	EAF	Beta	SE	P	N	N Cases	N Controls	EAF	Beta	SE	P	N	N Cases	N Controls
					Lifetime Smoking							Cannabis Use							Drinks Per Week
rs10052591	5	50812738	T	C	0.573358	0.00839979	0.00140216	2.1e-09	462690	NA	NA	0.5718	0.0169	0.0091	0.06269	162082	43380	118702	NA	0.00586167	0.00194956	0.00264	537349	NA	NA
rs10085696	7	69783020	A	G	0.813304	0.00254039	0.001781	0.15	462690	NA	NA	0.8131	0.0015	0.0118	0.8988	162082	43380	118702	NA	0.0160517	0.00249471	1.24e-10	537349	NA	NA
rs10176762	2	229241262	C	G	0.796789	-0.00101157	0.00173233	0.56	462690	NA	NA	0.7995	-0.0532	0.0114	3.05e-06	162082	43380	118702	NA	0.00330828	0.00239378	0.167	537349	NA	NA
rs10226228	7	32315613	A	G	0.62964	-0.0114099	0.00143702	2e-15	462690	NA	NA	0.6316	-0.0245	0.0093	0.008771	162082	43380	118702	NA	0.000649639	0.00200483	0.746	537349	NA	NA
rs10282292	7	111092478	C	T	0.361838	0.00896219	0.0014469	5.9e-10	462690	NA	NA	0.3598	0.0016	0.0095	0.8659	162082	43380	118702	NA	0.00036296	0.00201334	0.857	537349	NA	NA
rs10421376	19	31028277	T	C	0.846362	0.00209189	0.00191961	0.28	462690	NA	NA	0.8474	0.0624	0.0129	1.33e-06	162082	43380	118702	NA	0.00263652	0.00271648	0.332	537349	NA	NA
rs1050847	16	87443734	C	T	0.425845	0.00797046	0.00140503	1.4e-08	462690	NA	NA	0.4282	-0.0101	0.0093	0.2819	162082	43380	118702	NA	0.00341162	0.00195029	0.0801	535425	NA	NA
rs10753661	1	165119792	G	A	0.31496	0.00504633	0.00149286	0.00072	462690	NA	NA	0.3151	-0.014	0.0099	0.1567	162082	43380	118702	NA	0.0113656	0.00207506	4.24e-08	535425	NA	NA
rs10823968	10	74738269	A	T	0.632969	0.00813544	0.00145258	2.1e-08	462690	NA	NA	0.6366	-0.0111	0.0098	0.2575	162082	43380	118702	NA	0.00421003	0.00199575	0.0349	537349	NA	NA
rs10849337	12	5889694	A	G	0.767003	-0.000264259	0.00166352	0.87	462690	NA	NA	0.7717	-0.0521	0.0108	1.49e-06	162082	43380	118702	NA	0.000622397	0.00228182	0.785	537349	NA	NA
rs10879871	12	75380511	T	G	0.343436	-0.00957988	0.00145803	5e-11	462690	NA	NA	0.3448	-0.0054	0.0096	0.5743	162082	43380	118702	NA	-0.00955264	0.00203202	2.55e-06	537349	NA	NA
rs10918701	1	162090536	G	A	0.372247	0.00802389	0.00143191	2.1e-08	462690	NA	NA	0.3694	0.0029	0.0095	0.7607	162082	43380	118702	NA	0.00307625	0.00199824	0.123	535425	NA	NA
rs10922907	1	91193049	A	T	0.45105	0.0101748	0.00139495	3e-13	462690	NA	NA	0.4534	0.007	0.0092	0.4493	162082	43380	118702	NA	0.00648993	0.00193924	0.000829	535425	NA	NA
rs11210229	1	73860028	A	G	0.383666	0.011702	0.00142273	2e-16	462690	NA	NA	0.3863	0.0361	0.0092	9.69e-05	162082	43380	118702	NA	0.00474927	0.00198404	0.0167	535425	NA	NA
rs112282219	11	46632809	G	A	0.958949	-0.0231662	0.00350418	3.8e-11	462690	NA	NA	0.9594	0.0267	0.0246	0.279	162082	43380	118702	NA	-0.0166141	0.00483656	0.000597	537349	NA	NA
rs1123285	14	57274519	C	G	0.670751	0.00270167	0.00148991	0.07	462690	NA	NA	0.6725	0.0051	0.0097	0.5971	162082	43380	118702	NA	0.0124183	0.00204989	1.36e-09	537349	NA	NA
rs11255908	10	8802912	T	G	0.743485	-0.0100713	0.00158809	2.3e-10	462690	NA	NA	0.7452	-0.0262	0.0104	0.01208	162082	43380	118702	NA	-5.87e-05	0.00224908	0.979	537349	NA	NA
rs113382419	9	136463019	C	A	0.889325	-0.0282339	0.00221376	3e-37	462690	NA	NA	0.8904	-0.0001	0.0148	0.9952	162082	43380	118702	NA	0.00443522	0.00312061	0.155	537349	NA	NA
rs1154693	3	117804154	A	G	0.147685	-0.00858567	0.00196233	1.2e-05	462690	NA	NA	0.147	-0.0654	0.0129	3.74e-07	162082	43380	118702	NA	-0.00499154	0.0026796	0.0625	537349	NA	NA
rs11768481	7	96629103	C	A	0.666168	0.00901238	0.00147464	9.9e-10	462690	NA	NA	0.6647	0.0022	0.0101	0.8288	162082	43380	118702	NA	0.00124621	0.00203777	0.541	537349	NA	NA
rs11783093	8	27425349	C	T	0.838811	0.01571	0.00189655	1.2e-16	462690	NA	NA	0.8416	0.0069	0.0124	0.5765	162082	43380	118702	NA	-0.00338522	0.00265151	0.202	537349	NA	NA
rs11786084	8	142651709	G	A	0.668663	-0.0024901	0.00147888	0.092	462690	NA	NA	0.6684	0.0452	0.0098	4.17e-06	162082	43380	118702	NA	0.00724193	0.00204833	0.000417	537349	NA	NA
rs11861214	16	746611	G	T	0.78364	0.00945079	0.00168455	2e-08	462690	NA	NA	0.7811	0.0331	0.0111	0.002872	162082	43380	118702	NA	-0.00707946	0.0022684	0.0018	537349	NA	NA
rs1193237	1	7526486	G	C	0.439176	-0.00776138	0.00139716	2.8e-08	462690	NA	NA	0.4383	-0.007	0.0091	0.4371	162082	43380	118702	NA	-0.00355616	0.00194584	0.0676	535425	NA	NA
rs11948770	5	13246336	T	C	0.768248	-0.0102364	0.00164524	4.9e-10	462690	NA	NA	0.7681	-0.0101	0.0107	0.3486	162082	43380	118702	NA	-0.00376071	0.00228869	0.1	537349	NA	NA
rs12202536	6	67475273	A	G	0.512754	-0.00823391	0.00138601	2.8e-09	462690	NA	NA	0.5135	-0.0332	0.0091	0.0002772	162082	43380	118702	NA	-0.00599386	0.00193049	0.00191	537349	NA	NA
rs1221148	9	122046875	C	G	0.587062	0.00916504	0.00140711	7.3e-11	462690	NA	NA	0.5873	0.0262	0.0091	0.004215	162082	43380	118702	NA	0.000818981	0.00195774	0.676	537349	NA	NA
rs12244388	10	104640052	G	A	0.661124	-0.0132503	0.00146413	1.4e-19	462690	NA	NA	0.6602	-0.0355	0.0095	0.0001791	162082	43380	118702	NA	-0.0047775	0.00203344	0.0188	537349	NA	NA
rs1229984	4	100239319	T	C	0.0272122	0.00529438	0.00420359	0.21	462690	NA	NA	0.0286	0.1042	0.0283	0.0002332	162082	43380	118702	NA	-0.188115	0.00617852	1.6e-203	537349	NA	NA
rs1246265	9	86761745	T	C	0.30456	-0.00886526	0.00150907	4.2e-09	462690	NA	NA	0.3053	-0.025	0.0098	0.01044	162082	43380	118702	NA	-0.00550834	0.00208943	0.00837	537349	NA	NA
rs12481282	20	44761377	G	C	0.722343	-0.00894356	0.00154935	7.8e-09	462690	NA	NA	0.7229	0.0023	0.0101	0.8212	162082	43380	118702	NA	-0.00633515	0.00216278	0.0034	537349	NA	NA
rs1260326	2	27730940	T	C	0.395714	0.00241282	0.00141394	0.088	462690	NA	NA	0.3959	0.0078	0.0092	0.3956	162082	43380	118702	NA	-0.023812	0.00198433	3.33e-33	537349	NA	NA
rs12623702	2	202885506	A	G	0.613375	-0.00977238	0.00142787	7.7e-12	462690	NA	NA	0.6158	-0.0147	0.0094	0.1187	162082	43380	118702	NA	-0.00667747	0.0019777	0.000721	537349	NA	NA
rs12831617	12	84758368	C	T	0.764305	-0.00918459	0.00163314	1.9e-08	462690	NA	NA	0.766	-0.0099	0.0107	0.3553	162082	43380	118702	NA	-0.00259089	0.00231736	0.263	537349	NA	NA
rs12967855	18	35138245	A	G	0.331225	0.0081887	0.00147934	3.1e-08	462690	NA	NA	0.3291	-0.0139	0.0097	0.1502	162082	43380	118702	NA	0.00346187	0.00205787	0.0923	537349	NA	NA
rs13009008	2	174043233	A	G	0.327713	0.00863272	0.00147329	4.6e-09	462690	NA	NA	0.3324	-0.0002	0.0097	0.9806	162082	43380	118702	NA	0.000778191	0.00205787	0.706	537349	NA	NA
rs13016665	2	57995348	C	A	0.576725	-0.00848745	0.0014118	1.8e-09	462690	NA	NA	0.5731	-0.0171	0.0093	0.06819	162082	43380	118702	NA	-0.00786203	0.00194733	5.44e-05	537349	NA	NA
rs13107325	4	103188709	C	T	0.925126	0.00381484	0.00263369	0.15	462690	NA	NA	0.9252	0.0676	0.0179	0.0001631	162082	43380	118702	NA	0.0364548	0.00391286	1.23e-20	537349	NA	NA
rs13153393	5	167604213	A	G	0.883937	-0.0137451	0.00217329	2.5e-10	462690	NA	NA	0.8855	0.0225	0.0142	0.113	162082	43380	118702	NA	-0.00144442	0.00305873	0.637	537349	NA	NA
rs13260666	8	141712150	G	C	0.504407	-0.00493816	0.00139095	0.00038	462690	NA	NA	0.5054	-0.0417	0.009	3.74e-06	162082	43380	118702	NA	-0.00174653	0.0019299	0.366	537349	NA	NA
rs13296519	9	128471924	G	T	0.606385	-0.00970128	0.00141888	8.1e-12	462690	NA	NA	0.609	-0.0105	0.0093	0.2567	162082	43380	118702	NA	-0.00352615	0.00198048	0.0751	537349	NA	NA
rs13332432	16	85721809	C	G	0.709554	0.00216592	0.00154034	0.16	462690	NA	NA	0.7128	-0.0108	0.0103	0.2951	162082	43380	118702	NA	-0.014005	0.00214072	5.94e-11	535425	NA	NA
rs136233	22	31212410	A	G	0.809084	-0.00995614	0.00176918	1.8e-08	462690	NA	NA	0.8103	-0.0045	0.0115	0.6994	162082	43380	118702	NA	-0.000813883	0.00245395	0.74	537349	NA	NA
rs1387766	12	92081800	G	A	0.389759	-0.000701556	0.00142055	0.62	462690	NA	NA	0.3874	0.0081	0.0093	0.3808	162082	43380	118702	NA	0.010827	0.00198336	4.79e-08	537349	NA	NA
rs147412694	21	40702786	G	A	0.850009	-0.0115726	0.00194865	2.9e-09	462690	NA	NA	0.8513	0.0024	0.0127	0.852	162082	43380	118702	NA	-0.00852504	0.00277173	0.00211	537349	NA	NA
rs150537577	4	705629	A	G	0.925597	-0.00133743	0.00264045	0.61	462690	NA	NA	0.9246	-0.0852	0.0177	1.44e-06	162082	43380	118702	NA	0.00349401	0.00360764	0.333	537349	NA	NA
rs153106	16	28526897	T	C	0.582993	-0.00183448	0.00140489	0.19	462690	NA	NA	0.5825	0.0407	0.0092	9.45e-06	162082	43380	118702	NA	0.0136118	0.00195858	3.63e-12	535425	NA	NA
rs16854020	4	42117559	G	A	0.87095	-0.00552165	0.00206418	0.0075	462690	NA	NA	0.8716	0.0005	0.0134	0.9699	162082	43380	118702	NA	-0.018083	0.0029068	4.82e-10	537349	NA	NA
rs17309874	11	27667236	G	A	0.740357	-0.0112899	0.00158234	9.7e-13	462690	NA	NA	0.7411	-0.0044	0.0103	0.671	162082	43380	118702	NA	-0.0024618	0.0022019	0.264	537349	NA	NA
rs17553262	10	92912773	A	C	0.884605	-0.0127323	0.00218148	5.3e-09	462690	NA	NA	0.8865	0.015	0.0143	0.2936	162082	43380	118702	NA	-0.001395	0.00305873	0.648	537349	NA	NA
rs17576594	4	147952241	G	A	0.7235	0.0109502	0.00155159	1.7e-12	462690	NA	NA	0.7241	0.0161	0.0101	0.1082	162082	43380	118702	NA	0.00161564	0.00214373	0.451	537349	NA	NA
rs1922018	7	3560401	C	T	0.364422	0.0100328	0.00143771	3e-12	462690	NA	NA	0.364	0.0208	0.0094	0.02626	162082	43380	118702	NA	0.00397759	0.00200134	0.0469	537349	NA	NA
rs1931263	1	96175101	G	T	0.510321	-0.00760874	0.0013858	4e-08	462690	NA	NA	0.5102	0.004	0.0092	0.6596	162082	43380	118702	NA	0.00284802	0.00193336	0.14	535425	NA	NA
rs1933270	1	49977965	T	G	0.363726	0.00921831	0.00143808	1.5e-10	462690	NA	NA	0.3642	0.0167	0.0095	0.07745	162082	43380	118702	NA	0.00121627	0.00201318	0.545	531661	NA	NA
rs202645	22	41798520	A	G	0.202939	-0.0101598	0.00172497	3.9e-09	462690	NA	NA	0.2037	-0.0018	0.0112	0.8706	162082	43380	118702	NA	-0.0108796	0.00242068	7.13e-06	537349	NA	NA
rs2062882	8	91839576	G	A	0.586782	-0.0081103	0.00141998	1.1e-08	462690	NA	NA	0.5875	-0.0023	0.0094	0.8046	162082	43380	118702	NA	0.000108512	0.00195843	0.956	537349	NA	NA
rs2099149	12	30479358	T	G	0.816992	-0.00280265	0.00195816	0.15	462690	NA	NA	0.8094	-0.1711	0.0342	5.57e-07	35297	15107	20190	NA	6.47e-05	0.00247395	0.979	537349	NA	NA
rs2254710	6	37477000	C	A	0.236356	0.00899636	0.00163085	3.5e-08	462690	NA	NA	0.2371	0.0304	0.0106	0.00413	162082	43380	118702	NA	0.0015297	0.00225542	0.498	537349	NA	NA
rs2299409	7	103812171	G	A	0.460814	0.00131107	0.00138823	0.34	462690	NA	NA	0.4632	0.0111	0.0091	0.223	162082	43380	118702	NA	0.0105546	0.00193346	4.8e-08	537349	NA	NA
rs2401924	7	115057862	G	C	0.501955	0.0105718	0.00138906	2.7e-14	462690	NA	NA	0.5018	0.0278	0.009	0.001985	162082	43380	118702	NA	0.00263863	0.00192955	0.172	537349	NA	NA
rs245774	5	170530930	A	G	0.271691	-0.00901601	0.00155972	7.4e-09	462690	NA	NA	0.2728	0.0024	0.0102	0.8095	162082	43380	118702	NA	-4.82e-05	0.00215311	0.982	537349	NA	NA
rs2675638	10	63576286	G	A	0.58057	0.00849857	0.00140017	1.3e-09	462690	NA	NA	0.5825	-0.0029	0.0091	0.7522	162082	43380	118702	NA	0.00175681	0.00195442	0.369	537349	NA	NA
rs2678670	2	104469564	A	T	0.485528	0.00873079	0.00138756	3.1e-10	462690	NA	NA	0.487	0.0242	0.0092	0.008212	162082	43380	118702	NA	0.00300841	0.0019299	0.119	537349	NA	NA
rs2838834	21	46665208	C	T	0.699459	-0.00936489	0.00151488	6.3e-10	462690	NA	NA	0.7021	0.0135	0.0099	0.1715	162082	43380	118702	NA	-0.000734334	0.00211106	0.728	537349	NA	NA
rs28485305	15	74044197	C	T	0.631482	0.00800666	0.00143887	2.6e-08	462690	NA	NA	0.6296	0.0092	0.0093	0.3222	162082	43380	118702	NA	0.00320919	0.00199796	0.108	537349	NA	NA
rs2867112	2	651349	T	G	0.834596	0.0147832	0.00188747	4.8e-15	462690	NA	NA	0.8386	-0.0006	0.0123	0.9584	162082	43380	118702	NA	0.00721959	0.00260514	0.00559	537349	NA	NA
rs28680958	1	173848808	G	A	0.78263	0.00640463	0.0016767	0.00013	462690	NA	NA	0.7823	-0.0176	0.0109	0.1055	162082	43380	118702	NA	0.0135848	0.00236841	9.78e-09	535425	NA	NA
rs28712821	4	39413780	G	A	0.395731	0.00164747	0.00142582	0.25	462690	NA	NA	0.3969	0.006	0.0094	0.5267	162082	43380	118702	NA	-0.0283339	0.00197411	1.1e-46	537349	NA	NA
rs28732378	3	85403892	A	G	0.263081	0.0050164	0.00157409	0.0014	462690	NA	NA	0.2623	0.0706	0.0102	4.52e-12	162082	43380	118702	NA	0.0167274	0.00219076	2.24e-14	533585	NA	NA
rs2890772	2	146175106	G	T	0.413181	-0.0136979	0.00140672	2.1e-22	462690	NA	NA	0.4122	-0.0141	0.0102	0.1678	126785	28273	98512	NA	-0.00293328	0.00196427	0.135	537349	NA	NA
rs28929474	14	94844947	C	T	0.980238	0.0156939	0.00498278	0.0016	462690	NA	NA	0.9801	-0.0843	0.035	0.01586	126785	28273	98512	NA	0.0476809	0.00713966	2.39e-11	537349	NA	NA
rs2894808	6	52861990	T	A	0.922121	-0.0152983	0.0025912	3.5e-09	462690	NA	NA	0.9217	-0.0148	0.017	0.3841	162082	43380	118702	NA	0.000405701	0.003572	0.91	537349	NA	NA
rs317021	4	35418368	T	A	0.814287	-0.011567	0.00179087	1.1e-10	462690	NA	NA	0.8171	-0.0125	0.0118	0.2878	162082	43380	118702	NA	-0.00597396	0.00250002	0.0169	537349	NA	NA
rs326341	3	107811142	G	A	0.524943	0.00943522	0.00139247	1.2e-11	462690	NA	NA	0.5259	0.0233	0.0092	0.01127	162082	43380	118702	NA	0.00103179	0.00193272	0.593	537349	NA	NA
rs329120	5	133861756	C	T	0.580672	0.00965704	0.00140509	6.3e-12	462690	NA	NA	0.5803	-0.0066	0.0091	0.4645	162082	43380	118702	NA	-8.94e-05	0.00195132	0.963	537349	NA	NA
rs331939	4	143654889	G	A	0.653616	0.00313973	0.00145475	0.031	462690	NA	NA	0.6549	0.0122	0.0094	0.1958	162082	43380	118702	NA	0.0119016	0.00202921	4.5e-09	537349	NA	NA
rs34121753	17	7733833	A	G	0.422494	-0.00401583	0.00140423	0.0042	462690	NA	NA	0.424	-0.0037	0.0092	0.6875	162082	43380	118702	NA	-0.0110694	0.00195072	1.39e-08	537349	NA	NA
rs34866095	11	16377356	A	G	0.686187	-0.00857198	0.00150558	1.2e-08	462690	NA	NA	0.4746	0.0411	0.0202	0.04238	35297	15107	20190	NA	0.0105815	0.00193514	4.52e-08	537349	NA	NA
rs348809	20	59032097	A	G	0.347637	-0.00828381	0.00145602	1.3e-08	462690	NA	NA	0.6885	0.0335	0.0099	0.0006848	162082	43380	118702	NA	-0.000494891	0.00208943	0.813	537349	NA	NA
rs35169606	8	9604066	T	G	0.612204	0.00877627	0.00144385	1.2e-09	462690	NA	NA	0.6158	-0.0053	0.0125	0.67	162082	43380	118702	NA	-0.00385894	0.00198746	0.0522	533585	NA	NA
rs35175834	15	47680815	G	A	0.78844	-0.0164032	0.00169847	4.6e-22	462690	NA	NA	0.7875	-0.0208	0.011	0.05763	162082	43380	118702	NA	-0.00898701	0.00235201	0.000131	537349	NA	NA
rs35343344	19	18471610	C	A	0.732713	0.00918144	0.00159594	8.8e-09	462690	NA	NA	0.7357	-0.0304	0.0298	0.3072	35297	15107	20190	NA	0.000402813	0.00219101	0.854	537349	NA	NA
rs359243	2	60475509	T	C	0.392886	-0.00871975	0.00142539	9.5e-10	462690	NA	NA	0.393	-0.0064	0.0094	0.4968	162082	43380	118702	NA	-0.00319866	0.00197238	0.105	537349	NA	NA
rs3742365	14	104198251	T	C	0.595136	-0.0107929	0.0014159	2.5e-14	462690	NA	NA	0.5948	-0.0269	0.0092	0.003336	162082	43380	118702	NA	-0.00570888	0.00196275	0.00363	537349	NA	NA
rs3769949	2	166199284	T	A	0.527845	-0.00825646	0.00138563	2.5e-09	462690	NA	NA	0.5278	0.0018	0.01	0.8575	126785	28273	98512	NA	0.000729332	0.00193545	0.706	537349	NA	NA
rs3811038	2	113240183	T	C	0.723852	-0.00954466	0.00155745	8.9e-10	462690	NA	NA	0.7253	0.0037	0.0102	0.7148	162082	43380	118702	NA	-0.00806717	0.00214838	0.000169	537349	NA	NA
rs3896224	10	106467853	A	G	0.585286	0.00962696	0.00141792	1.1e-11	462690	NA	NA	0.5868	0.0124	0.0093	0.1788	162082	43380	118702	NA	0.0020084	0.00202776	0.322	500531	NA	NA
rs4308708	8	76702058	A	C	0.958097	-0.00928015	0.00348413	0.0077	462690	NA	NA	0.9593	-0.1194	0.0239	6.03e-07	162082	43380	118702	NA	-0.00939528	0.00486469	0.0534	537349	NA	NA
rs437021	1	61738270	C	T	0.543353	0.0037336	0.00138924	0.0072	462690	NA	NA	0.541	0.0444	0.0091	9.54e-07	162082	43380	118702	NA	0.00555839	0.00193989	0.00417	535425	NA	NA
rs4391802	11	28674592	A	G	0.707464	0.0103191	0.00152789	1.4e-11	462690	NA	NA	0.7108	-0.0022	0.0101	0.8289	162082	43380	118702	NA	0.00466704	0.0021302	0.0284	537349	NA	NA
rs4473348	2	182073742	A	T	0.249978	-0.0104317	0.00159675	6.4e-11	462690	NA	NA	0.2498	-0.0316	0.0104	0.002339	162082	43380	118702	NA	-0.00442886	0.00223977	0.0481	537349	NA	NA
rs4543592	9	3014254	T	C	0.519912	-0.00866243	0.0013891	4.5e-10	462690	NA	NA	0.5221	-0.0006	0.009	0.9503	162082	43380	118702	NA	-0.000906528	0.00193272	0.639	537349	NA	NA
rs4571506	5	87756918	C	T	0.539523	0.00787701	0.00139172	1.5e-08	462690	NA	NA	0.5399	0.0258	0.0091	0.004386	162082	43380	118702	NA	-0.00795784	0.00193576	3.97e-05	537349	NA	NA
rs4671357	2	60136176	T	C	0.518819	-0.00944175	0.00138991	1.1e-11	462690	NA	NA	0.5181	0.0048	0.009	0.5986	162082	43380	118702	NA	0.000521814	0.00193	0.787	537349	NA	NA
rs4731925	7	132664757	C	T	0.315607	-0.00829239	0.00149022	2.6e-08	462690	NA	NA	0.3149	-0.0091	0.0097	0.3465	162082	43380	118702	NA	0.00352737	0.00208943	0.0912	537349	NA	NA
rs4814873	20	19616429	C	T	0.76659	0.00971214	0.00163637	2.9e-09	462690	NA	NA	0.766	0.0192	0.0107	0.07374	162082	43380	118702	NA	0.00127863	0.00228182	0.575	537349	NA	NA
rs4949465	1	32178489	T	C	0.869552	-0.0116055	0.00205788	1.7e-08	462690	NA	NA	0.8685	0.0074	0.0134	0.5817	162082	43380	118702	NA	-0.00205152	0.00283677	0.47	535425	NA	NA
rs4957528	5	106420589	A	C	0.208497	-0.0101225	0.00172212	4.2e-09	462690	NA	NA	0.2055	-0.0049	0.0114	0.6669	162082	43380	118702	NA	-0.000667068	0.00238087	0.779	537349	NA	NA
rs549845	1	44076469	G	A	0.301161	0.0112613	0.00150857	8.3e-14	462690	NA	NA	0.301	0.0103	0.0098	0.2957	162082	43380	118702	NA	0.00295226	0.00210875	0.161	535425	NA	NA
rs55872084	5	155902003	G	T	0.755408	0.00467309	0.00161681	0.0038	462690	NA	NA	0.7592	-0.0021	0.0106	0.8442	162082	43380	118702	NA	-0.0127314	0.0022684	1.98e-08	537349	NA	NA
rs55932213	9	108755622	A	G	0.256338	-0.00182963	0.00161742	0.26	462690	NA	NA	0.2598	0.0075	0.0282	0.79	35297	15107	20190	NA	-0.0124767	0.002216	1.8e-08	537349	NA	NA
rs57611503	16	31165795	G	A	0.484578	0.00774344	0.00141026	4e-08	462690	NA	NA	0.4792	0.0032	0.0327	0.922	35297	15107	20190	NA	-0.00488988	0.0019329	0.0114	535425	NA	NA
rs6011779	20	61984317	C	T	0.191239	0.0191152	0.00176364	2.3e-27	462690	NA	NA	0.1913	-0.0253	0.012	0.0347	162082	43380	118702	NA	0.00331056	0.00245395	0.177	537349	NA	NA
rs60952428	16	75640521	T	C	0.909149	0.0134109	0.00241933	3e-08	462690	NA	NA	0.9095	-0.0095	0.016	0.5555	162082	43380	118702	NA	0.00306391	0.00343415	0.372	535425	NA	NA
rs6119897	20	31145415	G	A	0.761716	-0.0128038	0.00162704	3.6e-15	462690	NA	NA	0.7591	-0.016	0.0106	0.1286	162082	43380	118702	NA	-0.00611705	0.0022277	0.00602	537349	NA	NA
rs61796681	4	23678196	A	T	0.912365	-0.0134163	0.00244752	4.2e-08	462690	NA	NA	0.9124	0.0037	0.0161	0.819	162082	43380	118702	NA	-0.00208385	0.00341202	0.541	537349	NA	NA
rs62098013	18	50863861	G	A	0.63991	-0.00856663	0.00145676	4.1e-09	462690	NA	NA	0.6388	-0.0185	0.0097	0.05765	162082	43380	118702	NA	0.00448927	0.00200366	0.025	537349	NA	NA
rs62135536	2	44326028	C	T	0.968256	0.0243444	0.00396165	8e-10	462690	NA	NA	0.968	0.0281	0.0273	0.3031	162082	43380	118702	NA	0.0262773	0.00553975	2.15e-06	537349	NA	NA
rs62155874	2	105973094	A	G	0.87336	-0.0169073	0.00208546	5.2e-16	462690	NA	NA	0.8742	-0.0179	0.0136	0.1878	162082	43380	118702	NA	-0.00158156	0.00292681	0.589	537349	NA	NA
rs62175972	2	161362830	T	C	0.965939	0.0217461	0.00385678	1.7e-08	462690	NA	NA	0.9665	-0.0677	0.0269	0.01171	162082	43380	118702	NA	-0.00336193	0.00526331	0.523	537349	NA	NA
rs624833	4	2881256	T	G	0.694697	0.00928567	0.00150361	6.6e-10	462690	NA	NA	0.6947	-0.0249	0.0098	0.01074	162082	43380	118702	NA	0.00586904	0.00208943	0.00498	537349	NA	NA
rs6562474	13	67332812	C	G	0.650606	0.00836914	0.0014611	1e-08	462690	NA	NA	0.65	0.007	0.0095	0.4608	162082	43380	118702	NA	0.00474908	0.00201587	0.0185	537349	NA	NA
rs6598539	15	99204483	T	C	0.488672	-0.00815056	0.00138941	4.5e-09	462690	NA	NA	0.4876	-0.0014	0.009	0.8736	162082	43380	118702	NA	-0.00500238	0.00192971	0.00954	537349	NA	NA
rs6741228	2	22548774	T	C	0.433309	0.00793282	0.00140363	1.6e-08	462690	NA	NA	0.4337	0.0231	0.0091	0.01136	162082	43380	118702	NA	8.95e-05	0.00194843	0.963	537349	NA	NA
rs6778080	3	49317338	T	C	0.267372	0.0111141	0.00156621	1.3e-12	462690	NA	NA	0.2673	0.0031	0.0103	0.7609	162082	43380	118702	NA	0.00675316	0.00219101	0.00205	537349	NA	NA
rs6779302	3	16859710	G	T	0.632921	-0.00875253	0.0014392	1.2e-09	462690	NA	NA	0.6327	-0.009	0.0093	0.3345	162082	43380	118702	NA	-0.00416954	0.00199685	0.0369	537349	NA	NA
rs6935954	6	26255451	A	G	0.421108	0.0095817	0.00140192	8.2e-12	462690	NA	NA	0.4204	-0.013	0.0096	0.1736	162082	43380	118702	NA	0.000775898	0.00195819	0.692	533585	NA	NA
rs6951574	7	153489744	T	C	0.531974	-0.00663913	0.00140148	2.2e-06	462690	NA	NA	0.534	-0.0075	0.01	0.4563	162082	43380	118702	NA	-0.0127525	0.00193576	4.44e-11	537349	NA	NA
rs6957896	7	132309592	C	T	0.503261	-0.00758434	0.00138695	4.5e-08	462690	NA	NA	0.5036	-0.0111	0.0092	0.2255	162082	43380	118702	NA	-0.000781323	0.00192934	0.686	537349	NA	NA
rs6962772	7	99081730	A	G	0.845551	0.011064	0.00191645	7.8e-09	462690	NA	NA	0.8449	-0.0056	0.0126	0.6557	162082	43380	118702	NA	0.0105948	0.0026654	7.23e-05	537349	NA	NA
rs7039819	9	82430418	G	A	0.427307	0.00873433	0.00140501	5.1e-10	462690	NA	NA	0.4304	-0.003	0.0092	0.7422	162082	43380	118702	NA	-0.0076484	0.00194899	8.78e-05	537349	NA	NA
rs7077678	10	104438565	C	T	0.623429	0.00855025	0.00143575	2.6e-09	462690	NA	NA	0.6217	-0.0168	0.0093	0.07209	162082	43380	118702	NA	0.00087597	0.00197861	0.658	537349	NA	NA
rs71328455	3	83946294	T	C	0.791515	-0.00965638	0.00171159	1.7e-08	462690	NA	NA	0.7949	-0.0511	0.0112	4.85e-06	162082	43380	118702	NA	-0.00422059	0.00238944	0.0772	537349	NA	NA
rs71367545	18	77576337	G	A	0.790533	-0.0103197	0.0017038	1.4e-09	462690	NA	NA	0.7928	-0.0189	0.0111	0.08886	162082	43380	118702	NA	0.00262975	0.00238087	0.27	537349	NA	NA
rs7155595	14	77502546	A	C	0.674282	-0.00885162	0.00148508	2.5e-09	462690	NA	NA	0.6749	-0.0075	0.0097	0.4405	162082	43380	118702	NA	-0.00428371	0.00205625	0.0371	537349	NA	NA
rs71627581	5	43161351	G	A	0.888811	0.0132566	0.00219871	1.6e-09	462690	NA	NA	0.8887	-0.0096	0.0157	0.5409	162082	43380	118702	NA	0.00813024	0.00307075	0.00809	537349	NA	NA
rs72674867	8	95578201	A	T	0.764568	0.00898766	0.00163396	3.8e-08	462690	NA	NA	0.7602	0.0041	0.0106	0.7006	162082	43380	118702	NA	-0.000289988	0.00223068	0.897	537349	NA	NA
rs72678864	4	112422145	G	A	0.828591	0.0123829	0.0018387	1.6e-11	462690	NA	NA	0.8301	0.0296	0.0122	0.01551	162082	43380	118702	NA	0.00388952	0.00259879	0.135	537349	NA	NA
rs7297175	12	56473808	T	C	0.431355	-0.00811649	0.0013992	6.6e-09	462690	NA	NA	0.4293	-0.0098	0.0092	0.2902	162082	43380	118702	NA	0.00337012	0.00194899	0.0839	537349	NA	NA
rs73220544	3	131074511	A	C	0.842295	-0.0108189	0.0019126	1.5e-08	462690	NA	NA	0.8417	0.0226	0.0128	0.07702	162082	43380	118702	NA	-0.00295591	0.00259251	0.254	537349	NA	NA
rs7333559	13	100546450	G	A	0.211711	0.01074	0.00170716	3.2e-10	462690	NA	NA	0.2095	0.007	0.0116	0.5465	162082	43380	118702	NA	-0.00274757	0.00235602	0.244	537349	NA	NA
rs74086911	12	50015942	G	A	0.925459	0.0148021	0.00264197	2.1e-08	462690	NA	NA	0.927	-0.0265	0.0174	0.1283	162082	43380	118702	NA	0.00988135	0.0037058	0.00768	537349	NA	NA
rs7506667	18	38173633	A	G	0.300772	-0.00238439	0.00151541	0.12	462690	NA	NA	0.3007	0.0466	0.0099	2.8e-06	162082	43380	118702	NA	0.00835436	0.00209515	6.83e-05	537349	NA	NA
rs7513688	1	6652745	G	A	0.639969	0.000396648	0.00144763	0.78	462690	NA	NA	0.6422	0.0441	0.0095	3.15e-06	162082	43380	118702	NA	0.00417012	0.0020157	0.0386	535425	NA	NA
rs7519626	1	99514554	C	T	0.323676	0.00842015	0.00147893	1.2e-08	462690	NA	NA	0.3261	0.0111	0.0096	0.2489	162082	43380	118702	NA	-0.00136273	0.00205673	0.507	535425	NA	NA
rs7528604	1	66407352	G	A	0.565613	0.00965269	0.00140141	5.7e-12	462690	NA	NA	0.5679	0.0109	0.0091	0.2316	162082	43380	118702	NA	0.00763944	0.00195306	8.98e-05	535425	NA	NA
rs75448266	12	6798632	A	C	0.912811	0.00191469	0.00247388	0.44	462690	NA	NA	0.9144	-0.0925	0.0177	1.64e-07	162082	43380	118702	NA	0.0141977	0.00338425	2.71e-05	537349	NA	NA
rs7553348	1	75005067	G	A	0.437656	0.00963399	0.00139643	5.2e-12	462690	NA	NA	0.4373	0.0158	0.0094	0.09088	162082	43380	118702	NA	0.00726354	0.00194823	0.000195	535425	NA	NA
rs7569203	2	45154418	A	C	0.688725	-0.0107595	0.0015002	7.4e-13	462690	NA	NA	0.6867	-0.0216	0.01	0.031	162082	43380	118702	NA	-0.0146709	0.00204833	8e-13	537349	NA	NA
rs75742406	11	17070365	G	A	0.738854	0.00961948	0.00158486	1.3e-09	462690	NA	NA	0.7407	0.0134	0.0103	0.1945	162082	43380	118702	NA	0.00106181	0.0021857	0.627	537349	NA	NA
rs7586062	2	77305160	G	C	0.528026	-0.000278548	0.00139476	0.84	462690	NA	NA	0.5263	-0.0453	0.0094	1.27e-06	162082	43380	118702	NA	0.000803982	0.00193296	0.678	537349	NA	NA
rs76608582	19	4474725	C	A	0.953011	0.0216317	0.00344003	3.2e-10	462690	NA	NA	0.9609	-0.0012	0.0261	0.9622	162082	43380	118702	NA	0.00228091	0.00450805	0.613	537349	NA	NA
rs76640332	17	44189858	G	A	0.775872	0.00596552	0.00166539	0.00034	462690	NA	NA	0.7761	0.0378	0.0121	0.001818	126785	28273	98512	NA	0.0210081	0.00238944	1.47e-18	537349	NA	NA
rs775758	3	77582005	A	T	0.432859	0.00801379	0.00140266	1.1e-08	462690	NA	NA	0.4339	0.0122	0.0092	0.1842	162082	43380	118702	NA	0.00217213	0.00194282	0.263	537349	NA	NA
rs7766610	6	111707821	C	A	0.182634	0.0125839	0.00179283	2.2e-12	462690	NA	NA	0.1844	0.0493	0.0116	2.34e-05	162082	43380	118702	NA	0.00547624	0.00246888	0.0265	537349	NA	NA
rs7807019	7	117543063	A	G	0.540327	-0.0104211	0.00139062	6.7e-14	462690	NA	NA	0.5363	-0.0028	0.009	0.7571	162082	43380	118702	NA	-0.0014097	0.00193272	0.466	537349	NA	NA
rs78234152	4	100279889	G	A	0.897462	0.00244401	0.00228518	0.28	462690	NA	NA	0.897	0.0438	0.0152	0.00393	162082	43380	118702	NA	-0.0276538	0.00307075	2.18e-19	537349	NA	NA
rs8042134	15	97514404	T	G	0.541083	-0.00994136	0.0014011	1.3e-12	462690	NA	NA	0.5412	-0.016	0.0092	0.08384	162082	43380	118702	NA	-0.00219006	0.00193576	0.258	537349	NA	NA
rs8042849	15	78817929	C	T	0.34229	0.0192164	0.00146183	1.8e-39	462690	NA	NA	0.3537	-0.0036	0.0096	0.7079	162082	43380	118702	NA	-0.00155286	0.00202508	0.443	537349	NA	NA
rs838145	19	49248730	G	A	0.456966	-0.000101951	0.00139858	0.94	462690	NA	NA	0.4548	0.0086	0.0094	0.3602	162082	43380	118702	NA	0.0157978	0.00194017	3.87e-16	537349	NA	NA
rs8614	17	27588806	C	A	0.817489	-0.0114612	0.00179679	1.8e-10	462690	NA	NA	0.8183	-0.0116	0.0117	0.3228	162082	43380	118702	NA	0.00485668	0.00249471	0.0516	537349	NA	NA
rs889398	16	69556715	C	T	0.588005	0.0092407	0.00141367	6.3e-11	462690	NA	NA	0.5866	0.0002	0.0092	0.9846	162082	43380	118702	NA	0.00216404	0.00195923	0.269	535425	NA	NA
rs9320901	6	123215590	T	C	0.29348	-0.00236498	0.00153674	0.12	462690	NA	NA	0.2923	-0.0485	0.0104	3.06e-06	162082	43380	118702	NA	-0.000905746	0.00211729	0.669	537349	NA	NA
rs9435340	1	107593201	T	A	0.344234	0.00834773	0.00146424	1.2e-08	462690	NA	NA	0.3427	-0.0003	0.0097	0.9791	162082	43380	118702	NA	0.00173231	0.00204439	0.397	535425	NA	NA
rs9435794	1	18131916	T	C	0.707891	0.00257413	0.00152825	0.092	462690	NA	NA	0.7091	-0.0554	0.0103	8.5e-08	162082	43380	118702	NA	0.000277092	0.0021128	0.896	535425	NA	NA
rs9578502	13	23403923	C	G	0.482128	0.000125115	0.00138774	0.93	462690	NA	NA	0.4829	0.0471	0.0091	2.39e-07	162082	43380	118702	NA	0.00177528	0.00193011	0.358	537349	NA	NA
rs9842947	3	157412246	C	T	0.326165	-0.00877189	0.00148073	3.1e-09	462690	NA	NA	0.3225	-0.0079	0.0097	0.4145	162082	43380	118702	NA	-0.00401264	0.00206116	0.0515	537349	NA	NA
rs986391	5	166993972	G	A	0.366555	0.0111388	0.0014379	9.4e-15	462690	NA	NA	0.3664	0.0199	0.0095	0.03613	162082	43380	118702	NA	0.00703536	0.00200601	0.000451	537349	NA	NA
rs9919670	11	112877304	G	A	0.612185	-0.0152438	0.00142114	7.6e-27	462690	NA	NA	0.6122	-0.0526	0.0103	2.98e-07	126785	28273	98512	NA	-0.00665664	0.00197153	0.000753	537349	NA	NA
Abbreviations:
SNP	single nucleotide polymorphism
Chr	chromosome
Pos	base position
effect allele	allele for which effect calculated
other allele	other allele (non-effect allele)
EAF	effect allele frequency
Beta	GWAS association effect
SE	standard error of beta
P	p-value of beta
N cases	number of cases (for case/control GWAS)
N controls	number of controls (for case/control GWAS)

## Sheet: Supp Data 6
Table 6. Multivariable genetic instruments for alcohol use disorder, cannabis use disorder and lifetime tobacco smoking
SNP	Chr	Pos	Effect allele	Other allele	Beta	SE	P	N	N Cases	N Controls	Beta	SE	P	N	N Cases	N Controls	Beta	SE	P	N	N Cases	N Controls
					Alcohol Use Disorder						Cannabis Use Disorder						Lifetime Tobacco Smoking
rs10052591	5	50812738	C	T	-0.0335981	0.0223	0.1314	28759	8485	20272	-0.016	0.0177	0.3649	357045	13986	343059	-0.00839979	0.00140216	2.1e-09	462690	NA	NA
rs10191160	2	224802504	G	A	-0.168703	0.0368	4.57e-06	28759	8485	20272	0.0122	0.0245	0.6195	351028	12219	338802	0.00113653	0.00188706	0.55	462690	NA	NA
rs10226228	7	32315613	G	A	0.0160997	0.0229	0.4833	28759	8485	20272	0.0324	0.0169	0.05494	357016	13971	343042	0.0114099	0.00143702	2e-15	462690	NA	NA
rs10282292	7	111092478	C	T	-0.00170145	0.023	0.9418	28759	8485	20272	0.0213	0.0172	0.2153	356673	13918	342729	0.00896219	0.0014469	5.9e-10	462690	NA	NA
rs1050847	16	87443734	C	T	0.0419957	0.0255	0.0991	28759	8485	20272	0.0012	0.018	0.9482	351027	12231	338796	0.00797046	0.00140503	1.4e-08	462690	NA	NA
rs10823968	10	74738269	T	A	-0.0158042	0.0292	0.5891	28759	8485	20272	-0.035	0.0185	0.05839	351193	12425	338762	-0.00813544	0.00145258	2.1e-08	462690	NA	NA
rs10879871	12	75380511	T	G	-0.0413013	0.0233	0.07538	28759	8485	20272	0.0201	0.0176	0.2522	356011	13423	342579	-0.00957988	0.00145803	5e-11	462690	NA	NA
rs10918701	1	162090536	G	A	-0.022399	0.0232	0.3348	28759	8485	20272	0.0351	0.0167	0.03608	357001	13966	343028	0.00802389	0.00143191	2.1e-08	462690	NA	NA
rs10922907	1	91193049	A	T	0.0274011	0.0258	0.2869	28759	8485	20272	0.0467	0.0172	0.006749	353361	13101	340248	0.0101748	0.00139495	3e-13	462690	NA	NA
rs111312143	8	66500288	A	C	-0.257101	0.0534	1.49e-06	28759	8485	20272	0.0005	0.0393	0.99	355492	13219	342206	0.00741166	0.0031466	0.019	462690	NA	NA
rs11210229	1	73860028	A	G	0.0298015	0.0225	0.185	28759	8485	20272	0.0253	0.0166	0.1266	357068	13986	343080	0.011702	0.00142273	2e-16	462690	NA	NA
rs112282219	11	46632809	A	G	0.074198	0.0725	0.3056	28759	8485	20272	0.0195	0.0416	0.6383	350746	11972	338774	0.0231662	0.00350418	3.8e-11	462690	NA	NA
rs11255908	10	8802912	G	T	0.00350385	0.0255	0.8896	28759	8485	20272	-0.0004	0.0194	0.984	357064	13986	343074	0.0100713	0.00158809	2.3e-10	462690	NA	NA
rs113382419	9	136463019	A	C	-0.014799	0.0384	0.7004	28759	8485	20272	-0.0077	0.027	0.7757	353980	12956	341012	0.0282339	0.00221376	3e-37	462690	NA	NA
rs115440384	1	80933641	T	C	0.00960374	0.0852	0.9099	28759	8485	20272	0.2742	0.0593	3.73e-06	356095	13745	342340	0.00154073	0.00460503	0.74	462690	NA	NA
rs11715758	3	50292324	A	G	-0.00260339	0.0238	0.9143	28759	8485	20272	-0.0935	0.0175	8.91e-08	355885	13386	342452	-0.00241094	0.00143087	0.092	462690	NA	NA
rs11768481	7	96629103	A	C	-0.0596014	0.0317	0.06058	28759	8485	20272	-0.0114	0.0202	0.5733	347628	10791	336837	-0.00901238	0.00147464	9.9e-10	462690	NA	NA
rs11783093	8	27425349	T	C	-0.0732053	0.0326	0.02477	28759	8485	20272	-0.145	0.0244	2.68e-09	355028	13507	341514	-0.01571	0.00189655	1.2e-16	462690	NA	NA
rs11861214	16	746611	T	G	-0.0328952	0.0287	0.2515	28759	8485	20272	-0.0629	0.0203	0.00199	354312	12940	341343	-0.00945079	0.00168455	2e-08	462690	NA	NA
rs1193237	1	7526486	G	C	0.0018982	0.0224	0.9313	28759	8485	20272	0.0113	0.0164	0.4911	357025	13972	343050	-0.00776138	0.00139716	2.8e-08	462690	NA	NA
rs11948770	5	13246336	C	T	-0.00900038	0.0318	0.7764	28759	8485	20272	0.0461	0.0216	0.03242	351214	12247	338937	0.0102364	0.00164524	4.9e-10	462690	NA	NA
rs12202536	6	67475273	G	A	-0.0192032	0.022	0.3825	28759	8485	20272	0.0389	0.0168	0.02077	355055	13512	341540	0.00823391	0.00138601	2.8e-09	462690	NA	NA
rs1221148	9	122046875	G	C	-0.0527997	0.0237	0.02569	28759	8485	20272	-0.0319	0.017	0.06032	354923	13479	341423	-0.00916504	0.00140711	7.3e-11	462690	NA	NA
rs12244388	10	104640052	A	G	-0.00920221	0.0231	0.6917	28759	8485	20272	0.0183	0.017	0.2827	357025	13971	343040	0.0132503	0.00146413	1.4e-19	462690	NA	NA
rs1229984	4	100239319	T	C	-0.721999	0.0976	1.36e-13	28759	8485	20272	0.1731	0.0774	0.02542	63308	5396	57912	0.00529438	0.00420359	0.21	462690	NA	NA
rs1246265	9	86761745	T	C	0.00449986	0.0251	0.8576	28759	8485	20272	-0.0432	0.0177	0.01477	356935	13960	342971	-0.00886526	0.00150907	4.2e-09	462690	NA	NA
rs12481282	20	44761377	C	G	0.0491996	0.0261	0.05923	28759	8485	20272	0.0216	0.0191	0.2565	353794	12892	340887	0.00894356	0.00154935	7.8e-09	462690	NA	NA
rs12623702	2	202885506	G	A	0.035203	0.0226	0.1188	28759	8485	20272	0.0243	0.017	0.1524	355963	13425	342536	0.00977238	0.00142787	7.7e-12	462690	NA	NA
rs12708665	16	24728227	A	G	-0.0615988	0.0246	0.01213	28759	8485	20272	0.0157	0.0178	0.3789	357014	13957	343026	-0.0090871	0.00153886	3.5e-09	462690	NA	NA
rs12831617	12	84758368	T	C	0.0235993	0.0261	0.3662	28759	8485	20272	-0.0026	0.0202	0.8964	356990	13969	343012	0.00918459	0.00163314	1.9e-08	462690	NA	NA
rs12967855	18	35138245	A	G	0.0267977	0.0256	0.2935	28759	8485	20272	0.0226	0.018	0.2095	353434	12762	340640	0.0081887	0.00147934	3.1e-08	462690	NA	NA
rs12975781	19	49249698	T	C	-0.0701972	0.0238	0.003121	28759	8485	20272	-0.0841	0.0176	1.66e-06	353903	12934	340969	6.24e-05	0.00142669	0.97	462690	NA	NA
rs13009008	2	174043233	A	G	0.00770028	0.0233	0.7402	28759	8485	20272	0.0029	0.0177	0.8699	357050	13985	343063	0.00863272	0.00147329	4.6e-09	462690	NA	NA
rs13016665	2	57995348	A	C	-0.023197	0.0277	0.4035	28759	8485	20272	0.0122	0.0183	0.5049	349793	11497	338296	0.00848745	0.0014118	1.8e-09	462690	NA	NA
rs13153393	5	167604213	G	A	0.0145043	0.0338	0.6684	28759	8485	20272	0.0148	0.0266	0.5781	355965	13411	342538	0.0137451	0.00217329	2.5e-10	462690	NA	NA
rs13296519	9	128471924	T	G	0.0590988	0.0286	0.03885	28759	8485	20272	0.0159	0.0187	0.3969	349744	11433	338311	0.00970128	0.00141888	8.1e-12	462690	NA	NA
rs136233	22	31212410	G	A	-0.00530404	0.0285	0.8526	28759	8485	20272	-0.0087	0.0208	0.6762	357029	13980	343042	0.00995614	0.00176918	1.8e-08	462690	NA	NA
rs147412694	21	40702786	A	G	0.0446961	0.0315	0.1558	28759	8485	20272	-0.0108	0.0252	0.669	355807	13386	342397	0.0115726	0.00194865	2.9e-09	462690	NA	NA
rs17271123	15	62100506	T	G	0.0128965	0.0423	0.7606	28759	8485	20272	0.1284	0.0252	3.54e-07	291017	7781	283236	-0.00143157	0.00149844	0.34	462690	NA	NA
rs17309874	11	27667236	A	G	0.0832008	0.0254	0.001047	28759	8485	20272	0.0379	0.0185	0.04079	357005	13950	343038	0.0112899	0.00158234	9.7e-13	462690	NA	NA
rs17514242	18	53270902	G	C	0.0350968	0.0233	0.1326	28759	8485	20272	0.088	0.0171	2.56e-07	357037	13976	343050	0.00474297	0.00146142	0.0012	462690	NA	NA
rs17553262	10	92912773	C	A	0.0815984	0.0356	0.02195	28759	8485	20272	0.0158	0.0262	0.5453	355847	13400	342438	0.0127323	0.00218148	5.3e-09	462690	NA	NA
rs17576594	4	147952241	A	G	-0.0377953	0.0247	0.1254	28759	8485	20272	-0.0443	0.0181	0.01468	357008	13976	343032	-0.0109502	0.00155159	1.7e-12	462690	NA	NA
rs1922018	7	3560401	C	T	0.0416025	0.023	0.0702	28759	8485	20272	0.0213	0.0168	0.2054	357048	13979	343066	0.0100328	0.00143771	3e-12	462690	NA	NA
rs1931263	1	96175101	T	G	0.0222995	0.0221	0.3131	28759	8485	20272	0.039	0.0164	0.01727	357036	13978	343057	0.00760874	0.0013858	4e-08	462690	NA	NA
rs1933270	1	49977965	T	G	0.0247999	0.0226	0.2731	28759	8485	20272	0.033	0.0168	0.04962	356895	13960	342931	0.00921831	0.00143808	1.5e-10	462690	NA	NA
rs1975191	10	60893372	T	G	-0.0191013	0.0256	0.4553	28759	8485	20272	-0.0894	0.0192	3.2e-06	356019	13428	342585	-0.00048871	0.00154932	0.75	462690	NA	NA
rs202645	22	41798520	A	G	-0.0217958	0.0274	0.4271	28759	8485	20272	-0.0567	0.0216	0.008539	357064	13988	343076	-0.0101598	0.00172497	3.9e-09	462690	NA	NA
rs2029649	4	125317433	T	C	0.0156962	0.0226	0.486	28759	8485	20272	0.0793	0.0167	2.18e-06	357035	13975	343053	-0.00222825	0.00142034	0.12	462690	NA	NA
rs2062882	8	91839576	A	G	0.0307038	0.0233	0.1868	28759	8485	20272	0.0335	0.0166	0.04322	356882	13950	342932	0.0081103	0.00141998	1.1e-08	462690	NA	NA
rs2254710	6	37477000	C	A	0.0109993	0.0257	0.6695	28759	8485	20272	-0.0276	0.0201	0.1699	353853	12926	340911	0.00899636	0.00163085	3.5e-08	462690	NA	NA
rs2401924	7	115057862	C	G	-0.0355961	0.0219	0.104	28759	8485	20272	-0.0519	0.0165	0.001673	356763	13916	342842	-0.0105718	0.00138906	2.7e-14	462690	NA	NA
rs245774	5	170530930	A	G	-0.00250313	0.0248	0.9183	28759	8485	20272	-0.0478	0.0184	0.009516	356901	13947	342947	-0.00901601	0.00155972	7.4e-09	462690	NA	NA
rs2675638	10	63576286	A	G	-0.000900405	0.0223	0.966	28759	8485	20272	-0.0374	0.017	0.02819	356020	13433	342587	-0.00849857	0.00140017	1.3e-09	462690	NA	NA
rs2678670	2	104469564	A	T	0.0231988	0.0224	0.3002	28759	8485	20272	0.0364	0.0167	0.02965	355837	13383	342424	0.00873079	0.00138756	3.1e-10	462690	NA	NA
rs2838834	21	46665208	T	C	0.00519647	0.0243	0.8292	28759	8485	20272	0.0201	0.0177	0.2559	357032	13975	343045	0.00936489	0.00151488	6.3e-10	462690	NA	NA
rs28485305	15	74044197	T	C	0.0430978	0.0239	0.07196	28759	8485	20272	-0.0252	0.0177	0.1547	353961	12940	340993	-0.00800666	0.00143887	2.6e-08	462690	NA	NA
rs2867112	2	651349	G	T	-0.0577986	0.0295	0.05	28759	8485	20272	0.009	0.0265	0.7324	70633	7955	62678	-0.0147832	0.00188747	4.8e-15	462690	NA	NA
rs2890772	2	146175106	G	T	-0.022399	0.0226	0.3216	28759	8485	20272	-0.0534	0.0168	0.001491	356692	13880	342793	-0.0136979	0.00140672	2.1e-22	462690	NA	NA
rs2894808	6	52861990	A	T	0.047103	0.0407	0.2471	28759	8485	20272	0.0479	0.0301	0.1115	355051	13512	341533	0.0152983	0.0025912	3.5e-09	462690	NA	NA
rs317021	4	35418368	A	T	-0.0367988	0.0295	0.211	28759	8485	20272	-0.0044	0.0215	0.8385	356907	13945	342923	0.011567	0.00179087	1.1e-10	462690	NA	NA
rs326341	3	107811142	A	G	-0.0352024	0.0235	0.1332	28759	8485	20272	-0.0355	0.0168	0.03467	354997	13490	341478	-0.00943522	0.00139247	1.2e-11	462690	NA	NA
rs329120	5	133861756	T	C	0.0168964	0.0224	0.4505	28759	8485	20272	-0.0348	0.0166	0.03611	357071	13989	343079	-0.00965704	0.00140509	6.3e-12	462690	NA	NA
rs34866095	11	16377356	G	A	-0.000100005	0.0254	0.9964	28759	8485	20272	0.0117	0.0187	0.532	354372	12561	341809	0.00857198	0.00150558	1.2e-08	462690	NA	NA
rs348809	20	59032097	A	G	0.036004	0.023	0.1166	28759	8485	20272	0.0217	0.0177	0.2222	355925	13410	342513	-0.00828381	0.00145602	1.3e-08	462690	NA	NA
rs35169606	8	9604066	T	G	0.00740253	0.0292	0.7991	28759	8485	20272	0.015	0.0191	0.4328	349427	11349	338078	0.00877627	0.00144385	1.2e-09	462690	NA	NA
rs35175834	15	47680815	A	G	0.0802981	0.0266	0.002544	28759	8485	20272	0.048	0.0194	0.01352	357065	13988	343077	0.0164032	0.00169847	4.6e-22	462690	NA	NA
rs35200825	1	193946495	C	T	0.118503	0.1276	0.3531	28759	8485	20272	0.3129	0.0662	2.31e-06	350072	11720	338352	0.00578228	0.00536701	0.28	462690	NA	NA
rs35343344	19	18471610	A	C	0.0274984	0.0352	0.4342	28759	8485	20272	-0.0079	0.022	0.7193	348552	11001	337551	-0.00918144	0.00159594	8.8e-09	462690	NA	NA
rs359243	2	60475509	T	C	-0.0130042	0.0256	0.6102	28759	8485	20272	-0.0227	0.0175	0.1954	353932	12937	340982	-0.00871975	0.00142539	9.5e-10	462690	NA	NA
rs369230	16	89645437	G	T	-0.0101008	0.0326	0.7559	28759	8485	20272	0.0105	0.0208	0.6128	349676	11407	338269	-0.00908882	0.001511	1.8e-09	462690	NA	NA
rs3742365	14	104198251	C	T	0.0600974	0.0225	0.007525	28759	8485	20272	0.0032	0.0167	0.846	355952	13416	342536	0.0107929	0.0014159	2.5e-14	462690	NA	NA
rs3769949	2	166199284	A	T	0.023404	0.0222	0.2918	28759	8485	20272	0.0218	0.0164	0.1853	357068	13988	343080	0.00825646	0.00138563	2.5e-09	462690	NA	NA
rs3773996	3	190236084	G	A	0.00239712	0.0811	0.9767	28759	8485	20272	0.2489	0.051	1.07e-06	353199	12793	340388	0.00162648	0.00521227	0.76	462690	NA	NA
rs3811038	2	113240183	C	T	0.017496	0.0247	0.4776	28759	8485	20272	0.0117	0.0182	0.5196	355950	13414	342524	0.00954466	0.00155745	8.9e-10	462690	NA	NA
rs3896224	10	106467853	G	A	-0.053	0.0225	0.01831	28759	8485	20272	-0.0091	0.02	0.6499	70521	7926	62595	-0.00962696	0.00141792	1.1e-11	462690	NA	NA
rs421983	3	84892866	C	T	-0.0377953	0.0221	0.08724	28759	8485	20272	-0.011	0.0165	0.5061	357008	13980	343025	-0.00870743	0.00138561	3.3e-10	462690	NA	NA
rs4391802	11	28674592	G	A	-0.00969686	0.0273	0.7238	28759	8485	20272	-0.0151	0.0188	0.4238	354875	13464	341407	-0.0103191	0.00152789	1.4e-11	462690	NA	NA
rs4473348	2	182073742	A	T	0.0117013	0.0256	0.6489	28759	8485	20272	-0.0178	0.0191	0.3529	357069	13989	343080	-0.0104317	0.00159675	6.4e-11	462690	NA	NA
rs4543592	9	3014254	C	T	-0.0523992	0.0246	0.03312	28759	8485	20272	0.0062	0.0172	0.7166	353967	12953	341014	0.00866243	0.0013891	4.5e-10	462690	NA	NA
rs4571506	5	87756918	T	C	0.00449986	0.0221	0.8373	28759	8485	20272	-0.0577	0.0165	0.0004665	357020	13985	343035	-0.00787701	0.00139172	1.5e-08	462690	NA	NA
rs4671357	2	60136176	C	T	0.0308007	0.0221	0.1641	28759	8485	20272	0.0524	0.0166	0.001622	355914	13412	342498	0.00944175	0.00138991	1.1e-11	462690	NA	NA
rs4731925	7	132664757	C	T	-0.0211011	0.0238	0.3744	28759	8485	20272	-0.0445	0.0182	0.01429	357031	13979	343050	-0.00829239	0.00149022	2.6e-08	462690	NA	NA
rs4814873	20	19616429	T	C	0.0118001	0.0262	0.6532	28759	8485	20272	-0.0047	0.0194	0.8082	357025	13975	343036	-0.00971214	0.00163637	2.9e-09	462690	NA	NA
rs4949465	1	32178489	C	T	0.0673034	0.032	0.03568	28759	8485	20272	0.0164	0.0238	0.4913	356847	13886	342961	0.0116055	0.00205788	1.7e-08	462690	NA	NA
rs4957528	5	106420589	A	C	-0.019295	0.03	0.5197	28759	8485	20272	-0.0566	0.0218	0.009315	353882	12926	340940	-0.0101225	0.00172212	4.2e-09	462690	NA	NA
rs549845	1	44076469	G	A	0.0349037	0.0239	0.1449	28759	8485	20272	0.0265	0.0179	0.1391	357016	13969	343028	0.0112613	0.00150857	8.3e-14	462690	NA	NA
rs56328486	16	17406306	T	C	0.202198	0.0442	4.8e-06	28759	8485	20272	-0.0213	0.0372	0.5666	293654	8668	284986	-0.00165701	0.00220625	0.45	462690	NA	NA
rs57611503	16	31165795	A	G	-0.00040008	0.0282	0.9888	28759	8485	20272	0.0086	0.0183	0.6395	351021	12216	338781	-0.00774344	0.00141026	4e-08	462690	NA	NA
rs579837	3	7009205	T	C	0.258101	0.0533	1.3e-06	28759	8485	20272	0.0682	0.0458	0.1366	292557	8268	284289	-0.00484548	0.00244498	0.048	462690	NA	NA
rs6011779	20	61984317	C	T	-0.0297996	0.0371	0.4224	28759	8485	20272	0.0352	0.0302	0.2439	294035	9101	284930	0.0191152	0.00176364	2.3e-27	462690	NA	NA
rs60952428	16	75640521	C	T	-0.046201	0.0416	0.267	28759	8485	20272	0.0024	0.0304	0.938	355189	13506	341675	-0.0134109	0.00241933	3e-08	462690	NA	NA
rs6119897	20	31145415	A	G	0.00689617	0.0259	0.7886	28759	8485	20272	0.0517	0.0183	0.004746	357015	13970	343039	0.0128038	0.00162704	3.6e-15	462690	NA	NA
rs6133184	20	4985373	T	C	0.132597	0.0576	0.02141	28759	8485	20272	0.1264	0.0261	1.22e-06	347022	10036	336986	-0.000513427	0.00181747	0.78	462690	NA	NA
rs61796681	4	23678196	T	A	-0.0451961	0.0399	0.2573	28759	8485	20272	0.0219	0.0283	0.4378	357032	13975	343055	0.0134163	0.00244752	4.2e-08	462690	NA	NA
rs62098013	18	50863861	A	G	-0.00250313	0.0277	0.9278	28759	8485	20272	0.0301	0.0183	0.1	351140	12218	338891	0.00856663	0.00145676	4.1e-09	462690	NA	NA
rs62135536	2	44326028	T	C	-0.0644959	0.0707	0.3617	28759	8485	20272	-0.0272	0.0525	0.6046	352510	12105	340391	-0.0243444	0.00396165	8e-10	462690	NA	NA
rs62155874	2	105973094	G	A	0.0231988	0.0334	0.4878	28759	8485	20272	-0.0242	0.0259	0.3509	356923	13961	342954	0.0169073	0.00208546	5.2e-16	462690	NA	NA
rs62175972	2	161362830	C	T	0.0418998	0.0601	0.4859	28759	8485	20272	-0.0582	0.046	0.205	356245	13832	342398	-0.0217461	0.00385678	1.7e-08	462690	NA	NA
rs62300770	4	59681418	T	C	0.0199007	0.0254	0.434	28759	8485	20272	0.0898	0.019	2.18e-06	357008	13969	343028	-0.00163902	0.00159887	0.31	462690	NA	NA
rs624833	4	2881256	G	T	-0.0536012	0.024	0.02554	28759	8485	20272	-0.047	0.0182	0.009853	357017	13975	343042	-0.00928567	0.00150361	6.6e-10	462690	NA	NA
rs6562474	13	67332812	G	C	-0.0208968	0.0237	0.379	28759	8485	20272	-0.0064	0.0169	0.7055	356971	13963	342989	-0.00836914	0.0014611	1e-08	462690	NA	NA
rs6598539	15	99204483	T	C	-0.0340016	0.0233	0.1446	28759	8485	20272	-0.0101	0.0167	0.546	355016	13492	341506	-0.00815056	0.00138941	4.5e-09	462690	NA	NA
rs6741228	2	22548774	T	C	-0.0156011	0.0222	0.4828	28759	8485	20272	0.0581	0.0165	0.0004472	356938	13960	342972	0.00793282	0.00140363	1.6e-08	462690	NA	NA
rs67596067	17	50333733	A	G	0.00850374	0.0233	0.7142	28759	8485	20272	-0.0105	0.0171	0.5406	355961	13415	342531	0.00887666	0.00145843	1.2e-09	462690	NA	NA
rs6778080	3	49317338	T	C	0.00519647	0.0246	0.8315	28759	8485	20272	0.05	0.0183	0.006283	357009	13984	343025	0.0111141	0.00156621	1.3e-12	462690	NA	NA
rs6779302	3	16859710	T	G	0.0394995	0.0228	0.08411	28759	8485	20272	0.0249	0.0168	0.1378	356965	13968	342996	0.00875253	0.0014392	1.2e-09	462690	NA	NA
rs686489	11	57659832	G	A	-0.0598986	0.0244	0.01396	28759	8485	20272	-0.0844	0.0179	2.52e-06	352060	12036	340024	-0.00416478	0.00140033	0.0029	462690	NA	NA
rs6935954	6	26255451	A	G	0.0416984	0.0234	0.07461	28759	8485	20272	0.0419	0.0172	0.01461	354016	12963	341053	0.0095817	0.00140192	8.2e-12	462690	NA	NA
rs6957896	7	132309592	T	C	-0.0160989	0.0256	0.5303	28759	8485	20272	0.0198	0.0181	0.2759	351227	12262	338960	0.00758434	0.00138695	4.5e-08	462690	NA	NA
rs6958768	7	77773693	C	A	-0.0123965	0.0345	0.7201	28759	8485	20272	-0.1096	0.0239	4.37e-06	352443	12112	340331	-0.00537086	0.00187411	0.0042	462690	NA	NA
rs6962772	7	99081730	G	A	-0.00849599	0.0309	0.7822	28759	8485	20272	-0.0378	0.0232	0.1034	357068	13990	343078	-0.011064	0.00191645	7.8e-09	462690	NA	NA
rs7039819	9	82430418	G	A	0.0285	0.0229	0.2133	28759	8485	20272	0.0445	0.0166	0.007481	356961	13948	342983	0.00873433	0.00140501	5.1e-10	462690	NA	NA
rs7077678	10	104438565	T	C	0.0311982	0.0227	0.1701	28759	8485	20272	0.0026	0.0168	0.8788	357030	13979	343051	-0.00855025	0.00143575	2.6e-09	462690	NA	NA
rs71367545	18	77576337	A	G	0.0733991	0.0273	0.007205	28759	8485	20272	0.0344	0.0203	0.08922	357039	13976	343053	0.0103197	0.0017038	1.4e-09	462690	NA	NA
rs7137345	12	33042143	T	G	0.0693022	0.0276	0.01208	28759	8485	20272	0.0958	0.0199	1.49e-06	353886	12935	340951	0.000345882	0.00166948	0.84	462690	NA	NA
rs7155595	14	77502546	A	C	0.0347009	0.0306	0.2565	28759	8485	20272	-0.002	0.0195	0.9166	349717	11430	338287	-0.00885162	0.00148508	2.5e-09	462690	NA	NA
rs71627581	5	43161351	A	G	-0.0701972	0.0476	0.1406	28759	8485	20272	-0.0636	0.0298	0.03301	352062	12764	339298	-0.0132566	0.00219871	1.6e-09	462690	NA	NA
rs719012	10	118689195	T	C	0.0548953	0.0252	0.02943	28759	8485	20272	0.0961	0.0187	2.87e-07	356928	13958	342962	0.00492575	0.00160686	0.0022	462690	NA	NA
rs7240201	18	8509783	T	C	-0.143905	0.0312	3.84e-06	28759	8485	20272	-0.0109	0.0199	0.5845	351186	12250	338922	0.00136826	0.00161244	0.4	462690	NA	NA
rs72674867	8	95578201	T	A	0.0238044	0.0255	0.3511	28759	8485	20272	-0.0131	0.019	0.4909	356967	13952	343007	-0.00898766	0.00163396	3.8e-08	462690	NA	NA
rs72678864	4	112422145	A	G	-0.0275973	0.0323	0.3935	28759	8485	20272	-0.0303	0.0246	0.2195	354488	12587	341898	-0.0123829	0.0018387	1.6e-11	462690	NA	NA
rs7297175	12	56473808	T	C	0.0139029	0.0258	0.5905	28759	8485	20272	-0.0387	0.0176	0.02757	352295	12828	339467	-0.00811649	0.0013992	6.6e-09	462690	NA	NA
rs732083	17	37834367	G	A	0.0366019	0.0232	0.1144	28759	8485	20272	0.0244	0.0174	0.1622	357034	13982	343049	0.00834823	0.00147311	1.5e-08	462690	NA	NA
rs73220544	3	131074511	C	A	0.0260965	0.0317	0.4104	28759	8485	20272	0.031	0.0222	0.1639	354336	12560	341761	0.0108189	0.0019126	1.5e-08	462690	NA	NA
rs7333559	13	100546450	A	G	-0.0440982	0.0376	0.2404	28759	8485	20272	-0.0174	0.0228	0.4451	348524	10993	337531	-0.01074	0.00170716	3.2e-10	462690	NA	NA
rs74086911	12	50015942	A	G	0.0164047	0.0443	0.7114	28759	8485	20272	0.0331	0.0335	0.3241	355038	13514	341523	-0.0148021	0.00264197	2.1e-08	462690	NA	NA
rs7459111	7	49052601	A	T	0.0384031	0.0221	0.0826	28759	8485	20272	-0.0929	0.0197	2.45e-06	70573	7941	62630	0.000890025	0.00138763	0.52	462690	NA	NA
rs7519626	1	99514554	C	T	0.00699548	0.0234	0.7658	28759	8485	20272	-0.0135	0.0172	0.4347	357016	13967	343038	0.00842015	0.00147893	1.2e-08	462690	NA	NA
rs7528604	1	66407352	A	G	-0.0144032	0.0223	0.5177	28759	8485	20272	-0.0706	0.0169	2.97e-05	355963	13420	342537	-0.00965269	0.00140141	5.7e-12	462690	NA	NA
rs7553348	1	75005067	G	A	0.00990083	0.0235	0.6738	28759	8485	20272	0.0176	0.0168	0.2933	355030	13510	341519	0.00963399	0.00139643	5.2e-12	462690	NA	NA
rs7569203	2	45154418	C	A	0.0587028	0.0294	0.04568	28759	8485	20272	0.0284	0.0181	0.1167	352233	12802	339412	0.0107595	0.0015002	7.4e-13	462690	NA	NA
rs75742406	11	17070365	A	G	-0.00999983	0.0254	0.6936	28759	8485	20272	-0.0361	0.0188	0.05524	355886	13394	342466	-0.00961948	0.00158486	1.3e-09	462690	NA	NA
rs775758	3	77582005	A	T	0.00279609	0.0229	0.9033	28759	8485	20272	-0.0211	0.0177	0.2317	356673	13834	342813	0.00801379	0.00140266	1.1e-08	462690	NA	NA
rs7766610	6	111707821	C	A	0.00259663	0.0283	0.9274	28759	8485	20272	0.0346	0.0257	0.1781	68561	7472	61088	0.0125839	0.00179283	2.2e-12	462690	NA	NA
rs77694582	14	102895904	A	G	0.306999	0.0646	2.03e-06	28759	8485	20272	0.0473	0.0538	0.379	356670	13826	342836	-0.00523912	0.00411059	0.2	462690	NA	NA
rs7807019	7	117543063	G	A	0.0628997	0.0222	0.004616	28759	8485	20272	-0.0052	0.0163	0.7518	357007	13973	343020	0.0104211	0.00139062	6.7e-14	462690	NA	NA
rs79171978	12	17798824	C	G	0.182796	0.0359	3.47e-07	28759	8485	20272	0.004	0.0264	0.8798	356988	13969	343016	0.000342104	0.00228281	0.88	462690	NA	NA
rs79744555	17	78464928	C	T	-0.0325025	0.0424	0.4437	28759	8485	20272	-0.1409	0.03	2.63e-06	352959	12714	340192	-0.00286206	0.00245649	0.24	462690	NA	NA
rs8042134	15	97514404	T	G	0.0034042	0.0286	0.9044	28759	8485	20272	-0.0327	0.0185	0.07798	349293	11336	337957	-0.00994136	0.0014011	1.3e-12	462690	NA	NA
rs8042849	15	78817929	C	T	-0.0643999	0.0231	0.00531	28759	8485	20272	-0.0248	0.0171	0.1487	357017	13971	343031	0.0192164	0.00146183	1.8e-39	462690	NA	NA
rs8088633	18	72946216	A	G	0.341701	0.0731	2.91e-06	28759	8485	20272	-0.0602	0.0701	0.3909	299514	10507	288986	-0.00274807	0.00402253	0.49	462690	NA	NA
rs860326	14	57342912	C	T	0.00819632	0.0236	0.7276	28759	8485	20272	0.034	0.017	0.04499	354999	13500	341478	0.00833808	0.0014023	2.7e-09	462690	NA	NA
rs8614	17	27588806	A	C	0.0302964	0.0287	0.2912	28759	8485	20272	0.0027	0.0216	0.9002	355698	13368	342330	0.0114612	0.00179679	1.8e-10	462690	NA	NA
rs870089	14	57891292	G	C	-0.178804	0.0387	3.75e-06	28759	8485	20272	-0.0621	0.0257	0.01553	353751	12989	340701	-0.00115974	0.00201038	0.56	462690	NA	NA
rs889398	16	69556715	T	C	-0.00930314	0.0235	0.6931	28759	8485	20272	-0.0065	0.0173	0.7057	353847	12931	340916	-0.0092407	0.00141367	6.3e-11	462690	NA	NA
rs9435340	1	107593201	T	A	-0.0212032	0.0233	0.3626	28759	8485	20272	0.0304	0.0174	0.08031	356860	13941	342908	0.00834773	0.00146424	1.2e-08	462690	NA	NA
rs9571413	13	34888192	G	C	0.292901	0.0539	5.42e-08	28759	8485	20272	0.0456	0.0395	0.2476	356608	13814	342791	-0.00182672	0.00332516	0.58	462690	NA	NA
rs9842947	3	157412246	C	T	0.011296	0.0244	0.644	28759	8485	20272	-0.0286	0.0176	0.1045	356681	13863	342766	-0.00877189	0.00148073	3.1e-09	462690	NA	NA
rs986391	5	166993972	G	A	0.0295976	0.0242	0.2224	28759	8485	20272	0.0183	0.0177	0.3036	353979	12948	341022	0.0111388	0.0014379	9.4e-15	462690	NA	NA
rs9919670	11	112877304	A	G	0.0307038	0.0224	0.1702	28759	8485	20272	0.0527	0.0167	0.001646	357036	13981	343048	0.0152438	0.00142114	7.6e-27	462690	NA	NA
Abbreviations:
SNP	single nucleotide polymorphism
Chr	chromosome
Pos	base position
effect allele	allele for which effect calculated
other allele	other allele (non-effect allele)
EAF	effect allele frequency
Beta	GWAS association effect
SE	standard error of beta
P	p-value of beta
N cases	number of cases (for case/control GWAS)
N controls	number of controls (for case/control GWAS)

## Sheet: Supp Data 7
Table 7. Multivariable genetic instruments for lifetime tobacco smoking and coronary artery disease, Type 2 diabetes, and obesity*
LIFETIME TOBACCO SMOKING AND CORONARY ARTERY DISEASE																LIFETIME TOBACCO SMOKING AND TYPE 2 DIABETES																LIFETIME TOBACCO SMOKING AND OBESITY*
SNP	Chr	Pos	Effect allele	Other allele	EAF	Beta	SE	P	N	EAF	Beta	SE	P	N		SNP	Chr	Pos	Effect allele	Other allele	Beta	SE	P	EAF	N	Beta	SE	P	EAF	N		SNP	Chr	Pos	Effect allele	Other allele	Beta	EAF	SE	P	N	Beta	EAF	SE	P	N	Beta	EAF	SE
					Lifetime Smoking					Coronary Artery Disease (Ncases 122733/ N controls 424528)											Lifetime Smoking					Type 2 Diabetes (Ncases 50721/Ncontrols 539562)											Lifetime Smoking					Obesity Class I					Obesity Class II
rs10052591	5	50812738	T	C	0.573358	0.00839979	0.00140216	2.1e-09	462690	NA	0.00825357	0.00703934	0.24	547261		rs10100265	8	10633159	A	C	0.00656375	0.00142512	4.1e-06	NA	462690	0.0491	0.0079	6.28796e-10	0.38951	590283		rs10052591	5	50814632	T	C	0.00839979	NA	0.00140216	2.1e-09	462690	0.007	0.475	0.012	0.57	98668	0.021	0.475	0.019
rs10131519	14	100359294	T	C	0.823328	-0.00501505	0.00181507	0.0057	462690	NA	-0.0499015	0.00896942	2.59998e-08	547261		rs10114341	9	96919182	T	C	0.000898142	0.0013976	0.52	NA	462690	0.0409	0.0072	1.15101e-08	0.559246	590283		rs10182181	2	25150296	A	G	-0.00507954	NA	0.00138534	0.00025	462690	-0.073	0.5	0.012	3.29997e-09	98635	-0.092	0.5	0.019
rs10226228	7	32315613	A	G	0.62964	-0.0114099	0.00143702	2e-15	462690	NA	-0.0190037	0.00719091	0.00819993	547261		rs10282292	7	111092478	C	T	0.00896219	0.0014469	5.9e-10	NA	462690	0.0266	0.0082	0.00120801	0.358673	590283		rs10226228	7	32315613	A	G	-0.0114099	NA	0.00143702	2e-15	462690	-0.017	0.633	0.013	0.19	97685	-0.027	0.633	0.02
rs10282292	7	111092478	C	T	0.361838	0.00896219	0.0014469	5.9e-10	462690	NA	0.0110414	0.00729009	0.13	547261		rs10401969	19	19407718	T	C	-0.00263433	0.00261851	0.31	NA	462690	-0.0921	0.0133	4.13143e-12	0.923414	590283		rs10282292	7	111092478	C	T	0.00896219	NA	0.0014469	5.9e-10	462690	0.02	0.356	0.013	0.12	98271	0.036	0.356	0.02
rs1050847	16	87443734	C	T	0.425845	0.00797046	0.00140503	1.4e-08	462690	NA	0.00650682	0.00716575	0.36	547261		rs1050226	6	7281654	A	G	-0.00242129	0.00140894	0.086	NA	462690	0.0491	0.0074	3.34195e-11	0.593208	590283		rs1050847	16	87443734	C	T	0.00797046	NA	0.00140503	1.4e-08	462690	-0.011	0.405	0.013	0.39	98350	-0.012	0.405	0.019
rs10793514	10	44496971	T	C	0.336792	0.000902721	0.0014659	0.54	462690	NA	-0.050745	0.00732817	4.40048e-12	547261		rs1050847	16	87443734	C	T	0.00797046	0.00140503	1.4e-08	NA	462690	-0.0076	0.0079	0.3325	0.424545	590283		rs10823968	10	74741181	A	T	0.00813544	NA	0.00145258	2.1e-08	462690	-0.017	0.669	0.014	0.23	97713	-0.015	0.669	0.022
rs10823968	10	74738269	A	T	0.632969	0.00813544	0.00145258	2.1e-08	462690	NA	-0.00495265	0.00728892	0.5	547261		rs1061813	5	14847331	G	A	0.00185579	0.00139024	0.18	NA	462690	0.0429	0.0073	3.37202e-09	0.462881	590283		rs10879871	12	75380511	T	G	-0.00957988	NA	0.00145803	5e-11	462690	0.0069	0.392	0.013	0.6	98247	0.0044	0.392	0.02
rs10841443	12	20220033	C	G	0.332126	-2.1241e-05	0.00148091	0.99	462690	NA	-0.0434628	0.00743951	5.19996e-09	547261		rs1063355	6	32627714	T	G	-0.000675255	0.00142151	0.63	NA	462690	-0.0709	0.0079	3.71535e-19	0.397564	590283		rs10918701	1	162094732	G	A	0.00802389	NA	0.00143191	2.1e-08	462690	0.026	0.375	0.013	0.0409996	98617	0.027	0.375	0.019
rs10857147	4	81181072	A	T	0.709969	0.000317378	0.00153124	0.84	462690	NA	-0.0463068	0.00775189	2.30001e-09	547261		rs10740322	10	71485458	G	A	0.000473011	0.00149998	0.75	NA	462690	-0.0477	0.0085	2.10902e-08	0.312896	590283		rs11075989	16	53819877	C	T	0.00111357	NA	0.00141776	0.43	462690	-0.21	0.593	0.012	5.00035e-67	98684	-0.29	0.593	0.019
rs10879871	12	75380511	T	G	0.343436	-0.00957988	0.00145803	5e-11	462690	NA	-0.0136819	0.0073071	0.061	547261		rs10811661	9	22134094	T	C	-0.000426817	0.00183099	0.82	NA	462690	0.1569	0.0098	4.13238e-58	0.826395	590283		rs11210229	1	73860028	A	G	0.011702	NA	0.00142273	2e-16	462690	-0.0071	0.415	0.013	0.57	98282	-0.024	0.415	0.019
rs10918701	1	162090536	G	A	0.372247	0.00802389	0.00143191	2.1e-08	462690	NA	0.0128329	0.00725006	0.0769999	547261		rs10830963	11	92708710	C	G	-0.000441829	0.00154968	0.78	NA	462690	-0.0909	0.008	5.84655e-30	0.724232	590283		rs11255908	10	8802912	T	G	-0.0100713	NA	0.00158809	2.3e-10	462690	0.02	0.8	0.015	0.17	97134	0.019	0.8	0.023
rs10922907	1	91193049	A	T	0.45105	0.0101748	0.00139495	3e-13	462690	NA	0.0122029	0.00702941	0.0830004	547261		rs10842994	12	27965150	C	T	-8.20297e-05	0.00174159	0.96	NA	462690	0.0755	0.0091	1.01508e-16	0.802975	590283		rs113382419	9	136467344	C	A	-0.0282339	NA	0.00221376	3e-37	462690	0.046	0.968	0.03	0.13	74238	0.064	0.968	0.049
rs11057840	12	125316055	A	C	0.860256	0.00134882	0.00200452	0.5	462690	NA	-0.0712462	0.010064	1.39991e-12	547261		rs10918701	1	162090536	G	A	0.00802389	0.00143191	2.1e-08	NA	462690	0.0062	0.0081	0.4406	0.370314	590283		rs11768481	7	96630637	C	A	0.00901238	NA	0.00147464	9.9e-10	462690	0.0016	0.636	0.015	0.91	94574	0.004	0.636	0.022
rs112043140	3	46585022	C	T	0.778344	-0.0020951	0.00167088	0.21	462690	NA	-0.0464319	0.00836611	2.90001e-08	547261		rs10922907	1	91193049	A	T	0.0101748	0.00139495	3e-13	NA	462690	0.006	0.0079	0.4484	0.451267	590283		rs11783093	8	27425349	C	T	0.01571	NA	0.00189655	1.2e-16	462690	0.0031	0.833	0.017	0.86	94503	-0.018	0.833	0.027
rs11210229	1	73860028	A	G	0.383666	0.011702	0.00142273	2e-16	462690	NA	0.0127879	0.00714292	0.0729995	547261		rs10974438	9	4291928	A	C	-1.57976e-05	0.00145235	0.99	NA	462690	-0.0591	0.0075	3.01301e-15	0.648785	590283		rs11861214	16	750107	G	T	0.00945079	NA	0.00168455	2e-08	462690	0.025	0.775	0.015	0.1	90529	0.035	0.775	0.024
rs112282219	11	46632809	G	A	0.958949	-0.0231662	0.00350418	3.8e-11	462690	NA	-0.0134622	0.0178724	0.450001	547261		rs11098676	4	123833154	T	C	0.00432733	0.00169788	0.011	NA	462690	-0.054	0.0096	2.02698e-08	0.212361	590283		rs1193237	1	7526486	G	C	-0.00776138	NA	0.00139716	2.8e-08	462690	-0.017	0.395	0.012	0.18	98595	-0.016	0.395	0.019
rs11255908	10	8802912	T	G	0.743485	-0.0100713	0.00158809	2.3e-10	462690	NA	-0.0049378	0.00790915	0.53	547261		rs1111875	10	94462882	C	T	0.000759745	0.00140952	0.59	NA	462690	0.0948	0.0072	3.61493e-39	0.591738	590283		rs11948770	5	13246336	T	C	-0.0102364	NA	0.00164524	4.9e-10	462690	-0.021	0.759	0.015	0.16	97337	-0.0087	0.759	0.023
rs113382419	9	136463019	C	A	0.889325	-0.0282339	0.00221376	3e-37	462690	NA	-0.0212719	0.0113617	0.061	547261		rs11210229	1	73860028	A	G	0.011702	0.00142273	2e-16	NA	462690	-0.0035	0.008	0.6666	0.388313	590283		rs12202536	6	67519342	A	G	-0.00823391	NA	0.00138601	2.8e-09	462690	0.024	0.5	0.012	0.0479999	98540	0.026	0.5	0.019
rs11591147	1	55505647	G	T	0.982548	-0.00255428	0.00528411	0.63	462690	NA	0.236991	0.0269669	1.50003e-18	547261		rs11257655	10	12307894	C	T	0.00101333	0.00170544	0.55	NA	462690	-0.0737	0.0087	1.96607e-17	0.793227	590283		rs1221148	9	122046875	C	G	0.00916504	NA	0.00140711	7.3e-11	462690	-0.022	0.492	0.013	0.0850002	98426	-0.027	0.492	0.019
rs11601507	11	5701074	C	A	0.930555	-0.00049293	0.00269114	0.85	462690	NA	-0.08101	0.0135176	2.1e-09	547261		rs1127655	1	117530507	C	T	0.00142822	0.00138773	0.3	NA	462690	0.0438	0.0079	2.47098e-08	0.470936	590283		rs12244388	10	104667406	G	A	-0.0132503	NA	0.00146413	1.4e-19	462690	-0.013	0.602	0.012	0.28	98692	-0.022	0.602	0.019
rs11617955	13	110818102	T	A	0.887117	0.00245922	0.0022216	0.27	462690	NA	0.0850161	0.0112425	4.00037e-14	547261		rs11708067	3	123065778	A	G	0.00296879	0.00161523	0.066	NA	462690	0.0965	0.0086	5.93335e-29	0.76101	590283		rs12444979	16	19933600	C	T	0.00184059	NA	0.00198281	0.35	462690	0.1	0.94	0.018	6.59994e-08	94140	0.17	0.94	0.03
rs11619113	13	110918660	C	G	0.866519	-0.0010495	0.00204056	0.61	462690	NA	-0.0578467	0.0104402	2.99999e-08	547261		rs11783093	8	27425349	C	T	0.01571	0.00189655	1.2e-16	NA	462690	-0.0139	0.0107	0.1924	0.840543	590283		rs12831617	12	84924284	C	T	-0.00918459	NA	0.00163314	1.9e-08	462690	-0.0086	0.767	0.015	0.58	96623	0.016	0.767	0.024
rs11673093	19	45742094	G	A	0.7398	-0.00384962	0.00158601	0.015	462690	NA	-0.0444459	0.00801889	2.99999e-08	547261		rs11925227	3	170766618	G	A	-0.00199299	0.00179037	0.27	NA	462690	0.0534	0.0095	2.24999e-08	0.816561	590283		rs12967855	18	35138245	A	G	0.0081887	NA	0.00147934	3.1e-08	462690	0.0036	0.383	0.013	0.79	96922	0.0094	0.383	0.021
rs11768481	7	96629103	C	A	0.666168	0.00901238	0.00147464	9.9e-10	462690	NA	0.00755794	0.00745802	0.31	547261		rs11948770	5	13246336	T	C	-0.0102364	0.00164524	4.9e-10	NA	462690	-0.0085	0.0093	0.3608	0.767893	590283		rs13009008	2	174067180	A	G	0.00863272	NA	0.00147329	4.6e-09	462690	0.023	0.319	0.013	0.0819993	98385	-0.0037	0.319	0.02
rs117733303	6	160922870	A	G	0.981578	-0.000380866	0.00514658	0.94	462690	NA	-0.451693	0.0263634	8.4004e-66	547261		rs12088739	1	51506886	A	G	0.00501605	0.00240886	0.037	NA	462690	0.0884	0.013	9.79264e-12	0.910152	590283		rs13130484	4	45175691	C	T	0.00226661	NA	0.00140079	0.11	462690	-0.11	0.576	0.013	3.40017e-16	98425	-0.12	0.576	0.02
rs11783093	8	27425349	C	T	0.838811	0.01571	0.00189655	1.2e-16	462690	NA	0.0188813	0.00968023	0.051	547261		rs12202536	6	67475273	A	G	-0.00823391	0.00138601	2.8e-09	NA	462690	-0.0152	0.0078	0.0528299	0.513244	590283		rs13153393	5	167622914	A	G	-0.0137451	NA	0.00217329	2.5e-10	462690	-0.017	0.875	0.02	0.39	93720	-0.034	0.875	0.032
rs11861214	16	746611	G	T	0.78364	0.00945079	0.00168455	2e-08	462690	NA	-0.00394517	0.00840707	0.64	547261		rs1221148	9	122046875	C	G	0.00916504	0.00140711	7.3e-11	NA	462690	0.0041	0.008	0.6034	0.588522	590283		rs13393304	2	637830	A	G	-0.0142051	NA	0.00183158	8.8e-15	462690	-0.18	0.11	0.017	9.49948e-27	93304	-0.23	0.11	0.027
rs1193237	1	7526486	G	C	0.439176	-0.00776138	0.00139716	2.8e-08	462690	NA	-0.00299329	0.00701801	0.67	547261		rs12244388	10	104640052	G	A	-0.0132503	0.00146413	1.4e-19	NA	462690	-0.0007	0.0083	0.9326	0.660526	590283		rs136233	22	31212410	A	G	-0.00995614	NA	0.00176918	1.8e-08	462690	-0.03	0.9	0.016	0.0649995	95373	-0.054	0.9	0.025
rs12202536	6	67475273	A	G	0.512754	-0.00823391	0.00138601	2.8e-09	462690	NA	-0.00704022	0.00702921	0.32	547261		rs12299509	12	4406281	A	G	0.00150898	0.00138732	0.28	NA	462690	-0.0467	0.0073	2.08699e-10	0.521378	590283		rs147412694	21	40719027	G	A	-0.0115726	NA	0.00194865	2.9e-09	462690	-0.014	0.905	0.02	0.46	90251	0.0087	0.905	0.031
rs1221148	9	122046875	C	G	0.587062	0.00916504	0.00140711	7.3e-11	462690	NA	-0.00136379	0.00706427	0.85	547261		rs1246265	9	86761745	T	C	-0.00886526	0.00150907	4.2e-09	NA	462690	-0.0084	0.0085	0.3241	0.304663	590283		rs17309874	11	27667236	G	A	-0.0112899	NA	0.00158234	9.7e-13	462690	-0.088	0.712	0.014	9.09997e-10	97419	-0.085	0.712	0.022
rs12212146	6	161125454	T	C	0.926065	-0.000470336	0.00271629	0.86	462690	NA	0.0885558	0.0139383	2.1e-10	547261		rs12617659	2	121309759	C	T	0.00105198	0.00195262	0.59	NA	462690	0.0685	0.0103	2.82683e-11	0.852762	590283		rs17553262	10	92912773	A	C	-0.0127323	NA	0.00218148	5.3e-09	462690	0.02	0.92	0.024	0.4	89011	0.018	0.92	0.04
rs12244388	10	104640052	G	A	0.661124	-0.0132503	0.00146413	1.4e-19	462690	NA	0.0201019	0.00731357	0.00599998	547261		rs12623702	2	202885506	A	G	-0.00977238	0.00142787	7.7e-12	NA	462690	-0.0115	0.0081	0.1562	0.615261	590283		rs17576594	4	147952241	G	A	0.0109502	NA	0.00155159	1.7e-12	462690	0.012	0.717	0.014	0.38	97411	0.0075	0.717	0.021
rs12315434	12	57780936	A	C	0.775849	-0.00294179	0.00165982	0.076	462690	NA	0.0504595	0.00849456	2.80001e-09	547261		rs12708665	16	24728227	A	G	-0.0090871	0.00153886	3.5e-09	NA	462690	-0.013	0.0087	0.1345	0.285961	590283		rs1922018	7	3560401	C	T	0.0100328	NA	0.00143771	3e-12	462690	-0.015	0.368	0.013	0.26	96840	-0.0025	0.368	0.02
rs1246265	9	86761745	T	C	0.30456	-0.00886526	0.00150907	4.2e-09	462690	NA	-0.0108536	0.00762546	0.15	547261		rs12831617	12	84758368	C	T	-0.00918459	0.00163314	1.9e-08	NA	462690	-0.0278	0.0092	0.00259801	0.765063	590283		rs1931263	1	96175101	G	T	-0.00760874	NA	0.0013858	4e-08	462690	-0.02	0.508	0.013	0.13	98518	-0.035	0.508	0.02
rs12481282	20	44761377	G	C	0.722343	-0.00894356	0.00154935	7.8e-09	462690	NA	0.00935672	0.00777675	0.23	547261		rs12910825	15	91511260	A	G	-0.00417523	0.00144324	0.0038	NA	462690	-0.0517	0.0074	2.16421e-12	0.639609	590283		rs1933270	1	49977965	T	G	0.00921831	NA	0.00143808	1.5e-10	462690	0.028	0.353	0.015	0.0710003	69105	0.059	0.353	0.023
rs1250259	2	216300482	T	A	0.263626	-0.00110922	0.00157517	0.48	462690	NA	0.0472229	0.00795248	2.90001e-09	547261		rs12967855	18	35138245	A	G	0.0081887	0.00147934	3.1e-08	NA	462690	0.0116	0.0084	0.1639	0.328735	590283		rs202645	22	41811620	A	G	-0.0101598	NA	0.00172497	3.9e-09	462690	0.034	0.25	0.015	0.025	96073	0.045	0.25	0.024
rs12708665	16	24728227	A	G	0.284632	-0.0090871	0.00153886	3.5e-09	462690	NA	-0.00296232	0.00776981	0.7	547261		rs12970134	18	57884750	G	A	-0.00307129	0.00156826	0.05	NA	462690	-0.0555	0.008	5.30884e-12	0.73488	590283		rs2062882	8	91839576	G	A	-0.0081103	NA	0.00141998	1.1e-08	462690	0.0013	0.642	0.013	0.92	98664	0.015	0.642	0.019
rs12740374	1	109817590	G	T	0.778819	-0.00287108	0.00166643	0.085	462690	NA	0.103964	0.00832224	8.19974e-36	547261		rs13016665	2	57995348	C	A	-0.00848745	0.0014118	1.8e-09	NA	462690	-0.0183	0.008	0.0216202	0.574415	590283		rs2254710	6	37477605	C	A	0.00899636	NA	0.00163085	3.5e-08	462690	-0.011	0.3	0.015	0.450001	96991	-0.011	0.3	0.022
rs12831617	12	84758368	C	T	0.764305	-0.00918459	0.00163314	1.9e-08	462690	NA	-0.00307136	0.00828573	0.709999	547261		rs13153393	5	167604213	A	G	-0.0137451	0.00217329	2.5e-10	NA	462690	-0.0012	0.0123	0.9253	0.886061	590283		rs2307111	5	75003678	T	C	0.00290663	NA	0.00141766	0.04	462690	0.069	0.575	0.013	3.29997e-08	98488	0.093	0.575	0.019
rs12930452	16	75462055	A	G	0.405142	0.000667682	0.00141544	0.64	462690	NA	-0.0489638	0.00710447	5.50047e-12	547261		rs13234269	7	130429186	T	A	-0.0010348	0.00139016	0.46	NA	462690	0.0583	0.0078	6.9775e-14	0.507485	590283		rs2401924	7	115094152	G	C	0.0105718	NA	0.00138906	2.7e-14	462690	-0.0027	0.508	0.012	0.83	98690	-0.023	0.508	0.019
rs12967855	18	35138245	A	G	0.331225	0.0081887	0.00147934	3.1e-08	462690	NA	0.00536413	0.00744436	0.47	547261		rs13296519	9	128471924	G	T	-0.00970128	0.00141888	8.1e-12	NA	462690	-0.0002	0.0079	0.9845	0.607227	590283		rs245774	5	170535815	A	G	-0.00901601	NA	0.00155972	7.4e-09	462690	-0.022	0.293	0.014	0.12	97710	-0.034	0.293	0.021
rs13009008	2	174043233	A	G	0.327713	0.00863272	0.00147329	4.6e-09	462690	NA	-0.0118566	0.00743301	0.11	547261		rs13330951	16	69563842	A	G	0.00832726	0.0013897	2.1e-09	NA	462690	0.0456	0.0081	1.53801e-08	0.511686	590283		rs2675638	10	63576286	G	A	0.00849857	NA	0.00140017	1.3e-09	462690	0.022	0.592	0.012	0.0749998	98425	0.017	0.592	0.019
rs13016665	2	57995348	C	A	0.576725	-0.00848745	0.0014118	1.8e-09	462690	NA	-0.0030263	0.00710376	0.67	547261		rs13389219	2	165528876	C	T	0.00163771	0.00141695	0.25	NA	462690	0.0722	0.0074	2.1062e-22	0.605632	590283		rs2838834	21	46665208	C	T	-0.00936489	NA	0.00151488	6.3e-10	462690	-0.025	0.667	0.014	0.0729995	95921	-0.029	0.667	0.021
rs13153393	5	167604213	A	G	0.883937	-0.0137451	0.00217329	2.5e-10	462690	NA	0.0103687	0.0110243	0.35	547261		rs1359790	13	80717156	G	A	0.00246755	0.00153198	0.11	NA	462690	0.0796	0.008	2.79512e-23	0.7133	590283		rs29939	19	34310800	A	G	-0.00207216	NA	0.00148186	0.16	462690	-0.072	0.333	0.013	4.20001e-08	96557	-0.094	0.333	0.02
rs13296519	9	128471924	G	T	0.606385	-0.00970128	0.00141888	8.1e-12	462690	NA	-0.00864047	0.00716588	0.23	547261		rs147412694	21	40702786	G	A	-0.0115726	0.00194865	2.9e-09	NA	462690	0.0012	0.011	0.9162	0.852354	590283		rs326341	3	107811142	G	A	0.00943522	NA	0.00139247	1.2e-11	462690	0.0055	0.534	0.015	0.719999	68894	0.014	0.534	0.023
rs136233	22	31212410	A	G	0.809084	-0.00995614	0.00176918	1.8e-08	462690	NA	-0.00226524	0.00891534	0.8	547261		rs1496653	3	23454790	A	G	-0.00177975	0.00171887	0.3	NA	462690	0.0769	0.0088	2.57217e-18	0.795218	590283		rs329120	5	133861756	C	T	0.00965704	NA	0.00140509	6.3e-12	462690	0.019	0.629	0.015	0.21	69305	0.051	0.629	0.023
rs1412444	10	91002927	C	T	0.660715	0.000439281	0.00146123	0.76	462690	NA	-0.0494546	0.00732169	1.39991e-11	547261		rs1552224	11	72433098	A	C	-0.00543593	0.00191627	0.0046	NA	462690	0.1034	0.0101	8.63575e-25	0.84579	590283		rs348809	20	59034091	A	G	-0.00828381	NA	0.00145602	1.3e-08	462690	-0.0078	0.347	0.013	0.56	92608	-0.045	0.347	0.021
rs146534110	6	160578069	G	T	0.986692	0.0033938	0.00604982	0.57	462690	NA	-0.208513	0.0311565	2.19989e-11	547261		rs16988333	22	30552813	A	G	0.0021812	0.00239771	0.36	NA	462690	0.0745	0.013	9.16896e-09	0.909597	590283		rs35175834	15	47681384	G	A	-0.0164032	NA	0.00169847	4.6e-22	462690	0.0039	0.732	0.015	0.79	96915	0.008	0.732	0.023
rs147412694	21	40702786	G	A	0.850009	-0.0115726	0.00194865	2.9e-09	462690	NA	-0.0266055	0.00996251	0.00759994	547261		rs17086692	4	53134293	G	T	0.000517769	0.00149765	0.73	NA	462690	0.0467	0.0084	2.48102e-08	0.686574	590283		rs359243	2	60480973	T	C	-0.00871975	NA	0.00142539	9.5e-10	462690	-0.018	0.375	0.013	0.16	98649	-0.032	0.375	0.019
rs15285	8	19824667	C	T	0.713481	0.0039195	0.00153226	0.011	462690	NA	0.0479628	0.00766904	4e-10	547261		rs17168486	7	14898282	C	T	-0.0054995	0.00183846	0.0028	NA	462690	-0.0742	0.0094	2.17721e-15	0.826397	590283		rs3742365	14	104198251	T	C	-0.0107929	NA	0.0014159	2.5e-14	462690	-0.019	0.575	0.013	0.13	98638	-0.027	0.575	0.019
rs16986953	2	19942473	G	A	0.931666	0.00114545	0.00276105	0.68	462690	NA	-0.0811619	0.0134115	1.40001e-09	547261		rs17309874	11	27667236	G	A	-0.0112899	0.00158234	9.7e-13	NA	462690	-0.0308	0.0082	0.000180198	0.741598	590283		rs3769949	2	166199284	T	A	-0.00825646	NA	0.00138563	2.5e-09	462690	-0.011	0.467	0.013	0.38	97145	-0.021	0.467	0.019
rs17114046	1	56966350	A	G	0.907747	-0.00468201	0.00239223	0.05	462690	NA	0.0965988	0.011807	2.80027e-16	547261		rs17405722	17	40542501	G	A	-0.00306697	0.00264087	0.25	NA	462690	-0.087	0.0146	2.27798e-09	0.925847	590283		rs3811038	2	113240183	T	C	-0.00954466	NA	0.00155745	8.9e-10	462690	-0.017	0.733	0.014	0.23	97373	-0.023	0.733	0.021
rs17228058	15	67450305	A	G	0.763513	0.000363503	0.00163201	0.82	462690	NA	0.0518457	0.00828913	4e-10	547261		rs17411031	8	19852310	C	G	0.00417807	0.00157465	0.008	NA	462690	0.045	0.0081	3.03501e-08	0.738271	590283		rs3896224	10	106467853	A	G	0.00962696	NA	0.00141792	1.1e-11	462690	0.012	0.575	0.013	0.33	98686	0.0037	0.575	0.019
rs17263917	5	9552338	G	A	0.847244	-0.00249014	0.00192239	0.2	462690	NA	0.0617289	0.00981879	3.2e-10	547261		rs17576594	4	147952241	G	A	0.0109502	0.00155159	1.7e-12	NA	462690	-0.0183	0.0091	0.0440595	0.724999	590283		rs4391802	11	28674592	A	G	0.0103191	NA	0.00152789	1.4e-11	462690	0.021	0.653	0.014	0.15	96688	0.034	0.653	0.022
rs17309874	11	27667236	G	A	0.740357	-0.0112899	0.00158234	9.7e-13	462690	NA	-0.0166526	0.00807895	0.0389996	547261		rs1758632	9	34025640	C	G	0.00320762	0.00142808	0.025	NA	462690	-0.0491	0.0081	1.36e-09	0.376593	590283		rs4473348	2	182073742	A	T	-0.0104317	NA	0.00159675	6.4e-11	462690	-0.034	0.205	0.015	0.0219999	96910	-0.042	0.205	0.023
rs17465982	1	222837939	G	A	0.285227	-0.00311553	0.00153385	0.042	462690	NA	-0.0661231	0.00767948	7.29962e-18	547261		rs17631783	17	61687600	C	T	0.00124756	0.00158103	0.43	NA	462690	0.0487	0.0089	3.94903e-08	0.73654	590283		rs4543592	9	3014254	T	C	-0.00866243	NA	0.0013891	4.5e-10	462690	0.036	0.482	0.013	0.00430002	98627	0.037	0.482	0.019
rs17612693	4	148365339	T	A	0.859149	0.00363035	0.00199185	0.068	462690	NA	-0.0808415	0.00989856	3.19963e-16	547261		rs17791513	9	81905590	A	G	0.00184283	0.00290181	0.53	NA	462690	0.1027	0.0148	4.61424e-12	0.939402	590283		rs4571506	5	87764618	C	T	0.00787701	NA	0.00139172	1.5e-08	462690	0.021	0.567	0.012	0.0819993	98652	0.032	0.567	0.019
rs1922018	7	3560401	C	T	0.364422	0.0100328	0.00143771	3e-12	462690	NA	0.00724466	0.00731379	0.32	547261		rs1801214	4	6303022	C	T	-0.00253869	0.00141541	0.073	NA	462690	-0.0903	0.0074	5.51569e-34	0.400415	590283		rs4671357	2	60136176	T	C	-0.00944175	NA	0.00138991	1.1e-11	462690	0.017	0.533	0.012	0.18	98644	-0.0018	0.533	0.019
rs1931263	1	96175101	G	T	0.510321	-0.00760874	0.0013858	4e-08	462690	NA	-0.00675304	0.0070067	0.34	547261		rs1899951	3	12394840	C	T	-0.00164226	0.00211352	0.44	NA	462690	0.1118	0.0109	1.63682e-24	0.876712	590283		rs4731925	7	132675441	C	T	-0.00829239	NA	0.00149022	2.6e-08	462690	0.004	0.317	0.013	0.77	97443	-0.019	0.317	0.021
rs1966248	6	134159622	A	T	0.700863	-0.000257744	0.00152043	0.87	462690	NA	0.0705667	0.00759315	1.50003e-20	547261		rs1922018	7	3560401	C	T	0.0100328	0.00143771	3e-12	NA	462690	0.0066	0.0081	0.4125	0.364436	590283		rs4814873	20	19616837	C	T	0.00971214	NA	0.00163637	2.9e-09	462690	0.0098	0.883	0.015	0.52	96136	0.018	0.883	0.024
rs202645	22	41798520	A	G	0.202939	-0.0101598	0.00172497	3.9e-09	462690	NA	0.00133931	0.00872043	0.88	547261		rs1931263	1	96175101	G	T	-0.00760874	0.0013858	4e-08	NA	462690	-0.0058	0.0078	0.459	0.507441	590283		rs4929923	11	8639200	T	C	0.00125178	NA	0.00144683	0.39	462690	-0.075	0.271	0.013	8e-09	98328	-0.087	0.271	0.02
rs2062882	8	91839576	G	A	0.586782	-0.0081103	0.00141998	1.1e-08	462690	NA	0.00705166	0.00717566	0.33	547261		rs2058913	15	63831869	A	T	-0.000522158	0.00139984	0.71	NA	462690	0.0491	0.0078	3.26099e-10	0.434992	590283		rs4949465	1	32178489	T	C	-0.0116055	NA	0.00205788	1.7e-08	462690	-0.012	0.797	0.018	0.51	95706	-0.045	0.797	0.029
rs2107595	7	19049388	G	A	0.84629	-0.000851577	0.00192353	0.66	462690	NA	-0.0765849	0.00953232	9.3994e-16	547261		rs2062882	8	91839576	G	A	-0.0081103	0.00141998	1.1e-08	NA	462690	-0.0007	0.0081	0.9284	0.589285	590283		rs4957528	5	106420589	A	C	-0.0101225	NA	0.00172212	4.2e-09	462690	0.0075	0.267	0.016	0.64	96283	0.031	0.267	0.025
rs2140480	9	110526109	T	C	0.285775	0.00176283	0.00153938	0.25	462690	NA	0.0437311	0.00781775	2.19999e-08	547261		rs2237892	11	2839751	C	T	-0.00569467	0.00282635	0.044	NA	462690	0.096	0.0157	8.74601e-10	0.93751	590283		rs523288	18	57848369	A	T	-0.00353344	NA	0.00163535	0.031	462690	-0.13	0.712	0.015	1.80011e-19	95478	-0.17	0.712	0.023
rs2166529	2	85742175	G	T	0.542988	0.000167963	0.00139594	0.9	462690	NA	-0.0563709	0.00703554	1.10002e-15	547261		rs2246618	6	31478986	C	T	0.00404874	0.00150009	0.007	NA	462690	-0.0513	0.0084	1.20301e-09	0.692747	590283		rs527248	1	177875514	A	G	-0.00672927	NA	0.00170272	7.7e-05	462690	-0.11	0.737	0.016	6.29941e-13	96419	-0.16	0.737	0.024
rs223290	6	57106712	T	C	0.0656822	0.00543404	0.00281949	0.054	462690	NA	0.0972662	0.0141694	6.70039e-12	547261		rs2261181	12	66212318	C	T	-0.00525206	0.00234084	0.025	NA	462690	-0.0985	0.0118	9.1791e-17	0.90353	590283		rs549845	1	44078384	G	A	0.0112613	NA	0.00150857	8.3e-14	462690	0.0031	0.4	0.013	0.81	97983	-0.0019	0.4	0.02
rs2254710	6	37477000	C	A	0.236356	0.00899636	0.00163085	3.5e-08	462690	NA	0.00628906	0.00822679	0.44	547261		rs2294120	8	146003567	A	G	-0.00260678	0.00139219	0.061	NA	462690	0.0443	0.0079	1.61801e-08	0.544121	590283		rs6119897	20	31145415	G	A	-0.0128038	NA	0.00162704	3.6e-15	462690	-0.014	0.833	0.014	0.33	96123	-0.019	0.833	0.022
rs2293251	3	138124114	T	G	0.843382	-0.00103991	0.001908	0.59	462690	NA	-0.061081	0.00972645	3.40001e-10	547261		rs2296173	1	39913351	A	G	-0.000826438	0.00169606	0.63	NA	462690	-0.065	0.0087	7.65773e-14	0.787989	590283		rs624833	4	2881256	T	G	0.00928567	NA	0.00150361	6.6e-10	462690	0.0011	0.667	0.013	0.93	97865	-0.025	0.667	0.02
rs2401924	7	115057862	G	C	0.501955	0.0105718	0.00138906	2.7e-14	462690	NA	0.00619561	0.00699125	0.38	547261		rs2401924	7	115057862	G	C	0.0105718	0.00138906	2.7e-14	NA	462690	0.011	0.0078	0.1624	0.502212	590283		rs6562474	13	67342862	C	G	0.00836914	NA	0.0014611	1e-08	462690	-0.021	0.741	0.014	0.14	97056	-0.031	0.741	0.021
rs245774	5	170530930	A	G	0.271691	-0.00901601	0.00155972	7.4e-09	462690	NA	-0.00993595	0.00785426	0.21	547261		rs243019	2	60585806	T	C	0.000152975	0.00139412	0.91	NA	462690	-0.0566	0.0071	2.28981e-15	0.544169	590283		rs67596067	17	50341112	G	A	-0.00887666	NA	0.00145843	1.2e-09	462690	0.038	0.608	0.013	0.004	97454	0.059	0.608	0.02
rs246600	5	142516897	C	T	0.527971	-0.00191561	0.00138732	0.17	462690	NA	-0.0436477	0.00697937	4e-10	547261		rs245774	5	170530930	A	G	-0.00901601	0.00155972	7.4e-09	NA	462690	-0.0182	0.0088	0.0397503	0.272366	590283		rs6778080	3	49317338	T	C	0.0111141	NA	0.00156621	1.3e-12	462690	-0.014	0.3	0.014	0.31	97127	0.017	0.3	0.021
rs2649999	12	121380544	T	C	0.330645	0.00174399	0.0014929	0.24	462690	NA	0.0426176	0.00754609	1.6e-08	547261		rs2493394	1	120471224	A	G	0.000762595	0.0022255	0.73	NA	462690	-0.073	0.0113	1.15101e-10	0.892662	590283		rs6779302	3	16863267	G	T	-0.00875253	NA	0.0014392	1.2e-09	462690	-0.02	0.638	0.013	0.11	98627	-0.0047	0.638	0.019
rs2675638	10	63576286	G	A	0.58057	0.00849857	0.00140017	1.3e-09	462690	NA	-0.00663884	0.00702262	0.34	547261		rs2675638	10	63576286	G	A	0.00849857	0.00140017	1.3e-09	NA	462690	0.0018	0.0078	0.8219	0.58251	590283		rs6935954	6	26255451	A	G	0.0095817	NA	0.00140192	8.2e-12	462690	-0.0002	0.408	0.013	0.99	98693	-0.01	0.408	0.019
rs2678670	2	104469564	A	T	0.485528	0.00873079	0.00138756	3.1e-10	462690	NA	0.0135235	0.00706506	0.0560003	547261		rs2678670	2	104469564	A	T	0.00873079	0.00138756	3.1e-10	NA	462690	0.0145	0.0079	0.0656901	0.486428	590283		rs6957896	7	132309592	C	T	-0.00758434	NA	0.00138695	4.5e-08	462690	0.0039	0.554	0.013	0.760001	98333	-0.0097	0.554	0.019
rs2838834	21	46665208	C	T	0.699459	-0.00936489	0.00151488	6.3e-10	462690	NA	-0.0192564	0.00757742	0.0109999	547261		rs2796441	9	84308948	G	A	0.00235591	0.00140196	0.093	NA	462690	0.0715	0.0073	1.962e-22	0.583542	590283		rs6962772	7	99081730	A	G	0.011064	NA	0.00191645	7.8e-09	462690	0.022	0.842	0.017	0.19	96927	-0.0023	0.842	0.027
rs28451064	21	35593827	G	A	0.868901	-0.00609193	0.00209817	0.0037	462690	NA	-0.0992826	0.010756	2.70023e-20	547261		rs2820426	1	219660535	A	G	0.00143705	0.00142132	0.31	NA	462690	-0.0521	0.0073	1.30197e-12	0.389942	590283		rs7039819	9	82433798	G	A	0.00873433	NA	0.00140501	5.1e-10	462690	-0.016	0.448	0.012	0.2	98694	-0.0082	0.448	0.019
rs28601761	8	126500031	C	G	0.581323	0.00215586	0.00142007	0.13	462690	NA	0.0565722	0.00715987	2.80027e-15	547261		rs2838834	21	46665208	C	T	-0.00936489	0.00151488	6.3e-10	NA	462690	-0.0087	0.0084	0.3047	0.700474	590283		rs7077678	10	104438565	C	T	0.00855025	NA	0.00143575	2.6e-09	462690	-0.037	0.608	0.013	0.0032	98663	-0.019	0.608	0.019
rs2867112	2	651349	T	G	0.834596	0.0147832	0.00188747	4.8e-15	462690	NA	0.0181783	0.00944216	0.0539995	547261		rs2867112	2	651349	T	G	0.0147832	0.00188747	4.8e-15	NA	462690	0.0568	0.0099	9.60307e-09	0.837918	590283		rs71367545	18	77580712	G	A	-0.0103197	NA	0.0017038	1.4e-09	462690	-0.038	0.831	0.017	0.0230001	95057	-0.032	0.831	0.026
rs2890772	2	146175106	G	T	0.413181	-0.0136979	0.00140672	2.1e-22	462690	NA	0.00111077	0.00709653	0.88	547261		rs2890772	2	146175106	G	T	-0.0136979	0.00140672	2.1e-22	NA	462690	0.0027	0.008	0.7341	0.411621	590283		rs7138803	12	50247468	G	A	0.00365834	NA	0.00143474	0.011	462690	-0.084	0.558	0.013	2.60016e-11	98653	-0.13	0.558	0.019
rs2891168	9	22098619	A	G	0.509918	0.00195452	0.00138435	0.16	462690	NA	-0.170449	0.00698643	1.79887e-131	547261		rs2908282	7	44248828	G	A	-0.00434128	0.0018112	0.017	NA	462690	-0.0552	0.0094	4.25001e-09	0.822605	590283		rs7141420	14	79899454	C	T	0.000747763	NA	0.00139623	0.59	462690	-0.079	0.379	0.012	2.30001e-10	98622	-0.085	0.379	0.019
rs2894808	6	52861990	T	A	0.922121	-0.0152983	0.0025912	3.5e-09	462690	NA	-0.0247909	0.0130401	0.0569994	547261		rs2925979	16	81534790	T	C	-0.000687148	0.00151276	0.65	NA	462690	0.0534	0.0078	9.0615e-12	0.29915	590283		rs72678864	4	112503872	G	A	0.0123829	NA	0.0018387	1.6e-11	462690	-0.015	0.892	0.018	0.4	95898	-0.011	0.892	0.028
rs317021	4	35418368	T	A	0.814287	-0.011567	0.00179087	1.1e-10	462690	NA	0.00225261	0.00897667	0.8	547261		rs2943656	2	227121918	A	G	-0.0010166	0.00144022	0.48	NA	462690	-0.0902	0.0074	6.6973e-34	0.364867	590283		rs732083	17	37843859	G	A	0.00834823	NA	0.00147311	1.5e-08	462690	-0.001	0.283	0.014	0.94	97324	-0.0086	0.283	0.021
rs326341	3	107811142	G	A	0.524943	0.00943522	0.00139247	1.2e-11	462690	NA	0.0119715	0.00699045	0.0870001	547261		rs317021	4	35418368	T	A	-0.011567	0.00179087	1.1e-10	NA	462690	-0.0003	0.0101	0.9789	0.816961	590283		rs7519626	1	99524696	C	T	0.00842015	NA	0.00147893	1.2e-08	462690	0.0031	0.314	0.013	0.81	98624	0.016	0.314	0.02
rs329120	5	133861756	C	T	0.580672	0.00965704	0.00140509	6.3e-12	462690	NA	0.00817612	0.00705052	0.25	547261		rs3217992	9	22003223	C	T	0.00192195	0.00143633	0.18	NA	462690	-0.0527	0.0073	7.2277e-13	0.630099	590283		rs7528604	1	66407352	G	A	0.00965269	NA	0.00140141	5.7e-12	462690	0.029	0.525	0.012	0.02	98658	0.014	0.525	0.019
rs34866095	11	16377356	A	G	0.686187	-0.00857198	0.00150558	1.2e-08	462690	NA	-0.00330622	0.00757277	0.66	547261		rs326341	3	107811142	G	A	0.00943522	0.00139247	1.2e-11	NA	462690	0.0105	0.0078	0.1773	0.525264	590283		rs7553348	1	75005067	G	A	0.00963399	NA	0.00139643	5.2e-12	462690	0.058	0.432	0.013	3.40001e-06	98565	0.046	0.432	0.019
rs348809	20	59032097	A	G	0.347637	-0.00828381	0.00145602	1.3e-08	462690	NA	-0.0197491	0.00731404	0.00690001	547261		rs329120	5	133861756	C	T	0.00965704	0.00140509	6.3e-12	NA	462690	-0.0332	0.0079	2.73401e-05	0.5795	590283		rs75742406	11	17085192	G	A	0.00961948	NA	0.00158486	1.3e-09	462690	0.018	0.733	0.014	0.19	97434	0.0016	0.733	0.021
rs35169606	8	9604066	T	G	0.612204	0.00877627	0.00144385	1.2e-09	462690	NA	0.00955076	0.00738222	0.2	547261		rs340874	1	214159256	T	C	0.00379904	0.00139508	0.0065	NA	462690	-0.0626	0.0073	8.40621e-18	0.436096	590283		rs775758	3	77582005	A	T	0.00801379	NA	0.00140266	1.1e-08	462690	0.043	0.45	0.013	0.000659994	98538	0.068	0.45	0.019
rs35175834	15	47680815	G	A	0.78844	-0.0164032	0.00169847	4.6e-22	462690	NA	0.007739	0.00854758	0.37	547261		rs348330	1	229672955	G	A	-0.000170205	0.00144093	0.91	NA	462690	0.0487	0.0081	1.86402e-09	0.366549	590283		rs7766610	6	111707821	C	A	0.0125839	NA	0.00179283	2.2e-12	462690	-0.0005	0.172	0.015	0.97	96728	0.0057	0.172	0.024
rs359243	2	60475509	T	C	0.392886	-0.00871975	0.00142539	9.5e-10	462690	NA	-0.0113565	0.00722763	0.12	547261		rs348809	20	59032097	A	G	-0.00828381	0.00145602	1.3e-08	NA	462690	-0.0133	0.0082	0.1065	0.347514	590283		rs7807019	7	117543063	A	G	-0.0104211	NA	0.00139062	6.7e-14	462690	0.011	0.558	0.012	0.38	98366	0.014	0.558	0.019
rs369230	16	89645437	G	T	0.307565	-0.00908882	0.001511	1.8e-09	462690	NA	0.000997413	0.00760659	0.9	547261		rs35175834	15	47680815	G	A	-0.0164032	0.00169847	4.6e-22	NA	462690	-0.0049	0.0096	0.6077	0.788542	590283		rs8028313	15	68043057	C	G	0.00411198	NA	0.00166421	0.013	462690	0.1	0.78	0.015	1.69981e-11	96843	0.12	0.78	0.024
rs3741380	11	65349063	G	A	0.532357	0.00160763	0.00139061	0.25	462690	NA	-0.0411267	0.00696966	3.59998e-09	547261		rs359243	2	60475509	T	C	-0.00871975	0.00142539	9.5e-10	NA	462690	-0.0179	0.0081	0.0264198	0.393348	590283		rs8042849	15	78851615	C	T	0.0192164	NA	0.00146183	1.8e-39	462690	-0.024	0.425	0.013	0.0690001	98336	-0.024	0.425	0.02
rs3742365	14	104198251	T	C	0.595136	-0.0107929	0.0014159	2.5e-14	462690	NA	-0.00277844	0.00710352	0.7	547261		rs3742365	14	104198251	T	C	-0.0107929	0.0014159	2.5e-14	NA	462690	-0.0005	0.0079	0.9492	0.595784	590283		rs860326	14	57349958	C	T	0.00833808	NA	0.0014023	2.7e-09	462690	0.011	0.491	0.012	0.36	98683	0.027	0.491	0.019
rs3769949	2	166199284	T	A	0.527845	-0.00825646	0.00138563	2.5e-09	462690	NA	-0.00956701	0.00695171	0.17	547261		rs3756784	6	131950233	T	G	-0.00438756	0.00177382	0.013	NA	462690	-0.0505	0.0091	2.58899e-08	0.814162	590283		rs8614	17	27588806	C	A	-0.0114612	NA	0.00179679	1.8e-10	462690	-0.0039	0.867	0.017	0.82	96135	0.0042	0.867	0.026
rs3796581	4	156642884	A	G	0.816006	0.00336803	0.00178886	0.06	462690	NA	0.0686675	0.00901791	2.60016e-14	547261		rs3802177	8	118185025	G	A	0.00282905	0.00150065	0.059	NA	462690	0.1217	0.008	2.32113e-52	0.688719	590283		rs889398	16	69556715	C	T	0.0092407	NA	0.00141367	6.3e-11	462690	0.04	0.573	0.013	0.00129999	98634	0.055	0.573	0.019
rs3811038	2	113240183	T	C	0.723852	-0.00954466	0.00155745	8.9e-10	462690	NA	-0.00998907	0.00786216	0.2	547261		rs3811038	2	113240183	T	C	-0.00954466	0.00155745	8.9e-10	NA	462690	-0.0092	0.0088	0.2987	0.724951	590283		rs9435340	1	107597988	T	A	0.00834773	NA	0.00146424	1.2e-08	462690	0.024	0.367	0.013	0.0659994	97447	0.027	0.367	0.02
rs3896224	10	106467853	A	G	0.585286	0.00962696	0.00141792	1.1e-11	462690	NA	0.0220167	0.00717588	0.00219999	547261		rs3896224	10	106467853	A	G	0.00962696	0.00141792	1.1e-11	NA	462690	0.0151	0.008	0.0596005	0.585496	590283		rs9816226	3	185834499	A	T	-0.000464754	NA	0.00178645	0.79	462690	-0.11	0.149	0.016	1e-11	96354	-0.15	0.149	0.025
rs3918226	7	150690176	C	T	0.919001	-0.0033891	0.00257705	0.19	462690	NA	-0.0973361	0.0132838	2.29985e-13	547261		rs421983	3	84892866	T	C	0.00870743	0.00138561	3.3e-10	NA	462690	-0.0054	0.0078	0.4947	0.518607	590283		rs986391	5	166993972	G	A	0.0111388	NA	0.0014379	9.4e-15	462690	-0.017	0.321	0.013	0.19	98623	-0.0094	0.321	0.02
rs421983	3	84892866	T	C	0.519028	0.00870743	0.00138561	3.3e-10	462690	NA	0.00325904	0.00695617	0.64	547261		rs4391802	11	28674592	A	G	0.0103191	0.00152789	1.4e-11	NA	462690	0.0195	0.0087	0.0243198	0.708762	590283		rs987237	6	50803050	A	G	-0.00107246	NA	0.00180447	0.55	462690	-0.13	0.902	0.016	1e-16	95109	-0.17	0.902	0.025
rs4280376	19	17861209	T	C	0.817707	-0.00153409	0.00179424	0.39	462690	NA	-0.0556503	0.00898148	5.80003e-10	547261		rs4473348	2	182073742	A	T	-0.0104317	0.00159675	6.4e-11	NA	462690	-0.0076	0.0089	0.3906	0.248151	590283		rs9919670	11	112877304	G	A	-0.0152438	NA	0.00142114	7.6e-27	462690	0.048	0.6	0.013	0.000140001	98193	0.062	0.6	0.019
rs4391802	11	28674592	A	G	0.707464	0.0103191	0.00152789	1.4e-11	462690	NA	0.00798504	0.00768157	0.3	547261		rs4543592	9	3014254	T	C	-0.00866243	0.0013891	4.5e-10	NA	462690	0.0037	0.0078	0.6339	0.522326	590283
rs4473348	2	182073742	A	T	0.249978	-0.0104317	0.00159675	6.4e-11	462690	NA	-0.0113295	0.00800721	0.16	547261		rs4571506	5	87756918	C	T	0.00787701	0.00139172	1.5e-08	NA	462690	0.0157	0.0079	0.0465404	0.540019	590283
rs4543592	9	3014254	T	C	0.519912	-0.00866243	0.0013891	4.5e-10	462690	NA	-0.011209	0.00700108	0.11	547261		rs459193	5	55806751	A	G	-0.000682882	0.00158884	0.67	NA	462690	-0.0711	0.0083	8.80846e-18	0.254662	590283
rs4571506	5	87756918	C	T	0.539523	0.00787701	0.00139172	1.5e-08	462690	NA	-0.00844895	0.00702315	0.23	547261		rs4622883	3	152188290	A	G	0.00152816	0.00138579	0.27	NA	462690	0.0435	0.0078	3.01599e-08	0.491456	590283
rs4671357	2	60136176	T	C	0.518819	-0.00944175	0.00138991	1.1e-11	462690	NA	0.00107596	0.00699835	0.88	547261		rs4671357	2	60136176	T	C	-0.00944175	0.00138991	1.1e-11	NA	462690	-0.007	0.0078	0.365	0.517874	590283
rs4678145	3	124450081	G	C	0.868977	0.00215985	0.00205195	0.29	462690	NA	-0.0638718	0.0103562	6.90001e-10	547261		rs4686471	3	187740899	T	C	0.000321019	0.00142623	0.82	NA	462690	-0.0534	0.0081	4.28154e-11	0.390225	590283
rs4731925	7	132664757	C	T	0.315607	-0.00829239	0.00149022	2.6e-08	462690	NA	0.00845568	0.00747412	0.26	547261		rs4731925	7	132664757	C	T	-0.00829239	0.00149022	2.6e-08	NA	462690	-0.029	0.0084	0.000594101	0.315646	590283
rs4762479	12	95495041	C	T	0.92827	-0.00291735	0.00269219	0.28	462690	NA	0.0845687	0.0133708	2.5e-10	547261		rs4812829	20	42989267	G	A	-0.00233017	0.00189059	0.22	NA	462690	-0.0532	0.0095	2.44298e-08	0.839129	590283
rs4766578	12	111904371	T	A	0.495844	0.00529113	0.00138531	0.00013	462690	NA	0.0650727	0.00710609	5.30029e-20	547261		rs4814873	20	19616429	C	T	0.00971214	0.00163637	2.9e-09	NA	462690	0.0188	0.0093	0.0435001	0.767305	590283
rs4803455	19	41851509	C	A	0.495293	-0.000637746	0.00139638	0.65	462690	NA	0.0498537	0.00700573	1.10002e-12	547261		rs4823182	22	44377442	A	G	8.6182e-05	0.00147141	0.95	NA	462690	-0.0482	0.0077	3.35799e-10	0.664252	590283
rs4814873	20	19616429	C	T	0.76659	0.00971214	0.00163637	2.9e-09	462690	NA	0.00429775	0.00817732	0.6	547261		rs4865796	5	53272664	G	A	0.00144778	0.00150144	0.33	NA	462690	-0.053	0.0078	1.32892e-11	0.30691	590283
rs4932373	15	91429287	A	C	0.674576	0.00722034	0.0014786	1e-06	462690	NA	-0.0690675	0.00749916	3.29989e-20	547261		rs4949465	1	32178489	T	C	-0.0116055	0.00205788	1.7e-08	NA	462690	-0.0309	0.0119	0.00928004	0.874901	590283
rs4949465	1	32178489	T	C	0.869552	-0.0116055	0.00205788	1.7e-08	462690	NA	-0.00540141	0.0100543	0.59	547261		rs4957528	5	106420589	A	C	-0.0101225	0.00172212	4.2e-09	NA	462690	0.0193	0.0097	0.0456899	0.206065	590283
rs4957528	5	106420589	A	C	0.208497	-0.0101225	0.00172212	4.2e-09	462690	NA	-0.0144481	0.00877652	0.1	547261		rs516946	8	41519248	T	C	0.000324819	0.00162566	0.84	NA	462690	-0.0824	0.0085	3.15864e-22	0.239367	590283
rs549845	1	44076469	G	A	0.301161	0.0112613	0.00150857	8.3e-14	462690	NA	-0.00393405	0.00755381	0.6	547261		rs5215	11	17408630	C	T	-0.00536208	0.00144554	0.00021	NA	462690	0.0678	0.0073	2.08882e-20	0.360059	590283
rs55730499	6	161005610	C	T	0.920282	0.00242333	0.00256102	0.34	462690	NA	-0.310796	0.0133477	6.29506e-120	547261		rs549845	1	44076469	G	A	0.0112613	0.00150857	8.3e-14	NA	462690	0.0022	0.0085	0.7977	0.300407	590283
rs566818	11	75158350	A	G	0.288873	0.00117485	0.00153131	0.44	462690	NA	0.0424439	0.00767498	3.2e-08	547261		rs55966194	20	45599090	C	G	0.00272922	0.00154097	0.077	NA	462690	0.0526	0.0088	2.25398e-09	0.718688	590283
rs57611503	16	31165795	G	A	0.484578	0.00774344	0.00141026	4e-08	462690	NA	0.0102571	0.00717587	0.15	547261		rs576674	13	33554302	G	A	-0.00162632	0.00185182	0.38	NA	462690	0.0654	0.0097	1.79184e-11	0.167485	590283
rs6011779	20	61984317	C	T	0.191239	0.0191152	0.00176364	2.3e-27	462690	NA	0.0234524	0.00874253	0.00729995	547261		rs6059662	20	32675727	A	G	0.0035162	0.00146885	0.017	NA	462690	-0.0446	0.0079	1.51199e-08	0.336824	590283
rs604723	11	100610546	T	C	0.274903	-0.00268339	0.00156188	0.086	462690	NA	-0.0497259	0.00788361	2.80001e-10	547261		rs6119897	20	31145415	G	A	-0.0128038	0.00162704	3.6e-15	NA	462690	-0.0073	0.0091	0.4223	0.76033	590283
rs6119897	20	31145415	G	A	0.761716	-0.0128038	0.00162704	3.6e-15	462690	NA	-0.00907444	0.00814371	0.27	547261		rs61796681	4	23678196	A	T	-0.0134163	0.00244752	4.2e-08	NA	462690	-0.0028	0.0138	0.8379	0.912261	590283
rs61796681	4	23678196	A	T	0.912365	-0.0134163	0.00244752	4.2e-08	462690	NA	0.00792587	0.0124782	0.53	547261		rs61953351	12	121456616	G	T	0.00568824	0.00160001	0.00038	NA	462690	0.07	0.0091	1.97606e-14	0.750098	590283
rs62098013	18	50863861	G	A	0.63991	-0.00856663	0.00145676	4.1e-09	462690	NA	-0.01777	0.00749108	0.0179999	547261		rs62155874	2	105973094	A	G	-0.0169073	0.00208546	5.2e-16	NA	462690	-0.0592	0.0116	3.12997e-07	0.873905	590283
rs62135536	2	44326028	C	T	0.968256	0.0243444	0.00396165	8e-10	462690	NA	0.027078	0.0204249	0.18	547261		rs622217	6	160766770	T	C	-0.00120307	0.00139	0.39	NA	462690	0.0485	0.0077	3.12903e-10	0.516068	590283
rs62155874	2	105973094	A	G	0.87336	-0.0169073	0.00208546	5.2e-16	462690	NA	-0.0189351	0.0105025	0.0710003	547261		rs624833	4	2881256	T	G	0.00928567	0.00150361	6.6e-10	NA	462690	0.0323	0.0085	0.000147798	0.692471	590283
rs62175972	2	161362830	T	C	0.965939	0.0217461	0.00385678	1.7e-08	462690	NA	-0.00552072	0.0195677	0.780001	547261		rs6494307	15	62394690	C	G	-0.00126826	0.00140088	0.37	NA	462690	0.0443	0.0078	1.66802e-08	0.573775	590283
rs624833	4	2881256	T	G	0.694697	0.00928567	0.00150361	6.6e-10	462690	NA	0.0293206	0.00758552	0.000109999	547261		rs6562474	13	67332812	C	G	0.00836914	0.0014611	1e-08	NA	462690	0.0022	0.0083	0.7889	0.652026	590283
rs6460942	7	12420989	T	C	0.864115	0.00287127	0.0020209	0.16	462690	NA	0.0594155	0.0102857	7.59994e-09	547261		rs67232546	11	128398938	C	T	0.000941186	0.0017052	0.58	NA	462690	-0.0596	0.0096	4.66101e-10	0.790778	590283
rs6511720	19	11202306	G	T	0.881169	-0.00119198	0.00214279	0.58	462690	NA	0.108449	0.0107003	3.90032e-24	547261		rs6741228	2	22548774	T	C	0.00793282	0.00140363	1.6e-08	NA	462690	0.0355	0.0078	6.12703e-06	0.434222	590283
rs655720	3	136103267	C	T	0.280704	-0.00425349	0.00154182	0.0058	462690	NA	-0.0539449	0.00772427	2.90001e-12	547261		rs67596067	17	50333733	G	A	-0.00887666	0.00145843	1.2e-09	NA	462690	-0.0068	0.0082	0.4076	0.649386	590283
rs6562474	13	67332812	C	G	0.650606	0.00836914	0.0014611	1e-08	462690	NA	0.00156239	0.00732477	0.83	547261		rs6767484	3	185520578	A	G	-0.00011514	0.00149185	0.94	NA	462690	-0.1209	0.0076	2.70085e-56	0.687739	590283
rs6598539	15	99204483	T	C	0.488672	-0.00815056	0.00138941	4.5e-09	462690	NA	-0.021626	0.00699256	0.002	547261		rs6778080	3	49317338	T	C	0.0111141	0.00156621	1.3e-12	NA	462690	0.0013	0.0088	0.8827	0.268231	590283
rs6741228	2	22548774	T	C	0.433309	0.00793282	0.00140363	1.6e-08	462690	NA	-0.00019766	0.0070428	0.98	547261		rs6785040	3	63897915	T	C	0.00359168	0.00193535	0.063	NA	462690	0.0633	0.0111	1.26401e-08	0.84934	590283
rs67596067	17	50333733	G	A	0.648812	-0.00887666	0.00145843	1.2e-09	462690	NA	-0.00565831	0.00740081	0.44	547261		rs6795735	3	64705365	C	T	-0.000330416	0.00140609	0.81	NA	462690	0.0558	0.0073	1.63005e-14	0.589088	590283
rs6778080	3	49317338	T	C	0.267372	0.0111141	0.00156621	1.3e-12	462690	NA	0.0107658	0.00792584	0.17	547261		rs6878122	5	76427311	G	A	0.00108749	0.00148601	0.46	NA	462690	0.0564	0.0079	1.18796e-12	0.318209	590283
rs6935954	6	26255451	A	G	0.421108	0.0095817	0.00140192	8.2e-12	462690	NA	-0.00395474	0.0071305	0.58	547261		rs6957896	7	132309592	C	T	-0.00758434	0.00138695	4.5e-08	NA	462690	-0.0083	0.0078	0.2876	0.503699	590283
rs6957896	7	132309592	C	T	0.503261	-0.00758434	0.00138695	4.5e-08	462690	NA	0.00608256	0.00700713	0.39	547261		rs6960043	7	15052860	T	C	0.00181765	0.00138977	0.19	NA	462690	-0.064	0.0071	3.61077e-19	0.478163	590283
rs6962772	7	99081730	A	G	0.845551	0.011064	0.00191645	7.8e-09	462690	NA	0.0295171	0.00951974	0.00189998	547261		rs6962772	7	99081730	A	G	0.011064	0.00191645	7.8e-09	NA	462690	0.0132	0.0109	0.227	0.846921	590283
rs701145	3	154054799	T	C	0.154356	-0.000203353	0.00191741	0.92	462690	NA	-0.0656202	0.00982325	2.39994e-11	547261		rs7039819	9	82430418	G	A	0.00873433	0.00140501	5.1e-10	NA	462690	0.0194	0.008	0.01461	0.428091	590283
rs7039819	9	82430418	G	A	0.427307	0.00873433	0.00140501	5.1e-10	462690	NA	0.00356486	0.00705784	0.61	547261		rs71367545	18	77576337	G	A	-0.0103197	0.0017038	1.4e-09	NA	462690	-0.0199	0.0097	0.0393904	0.791764	590283
rs7077678	10	104438565	C	T	0.623429	0.00855025	0.00143575	2.6e-09	462690	NA	0.0131153	0.00718686	0.0680002	547261		rs7144011	14	79940383	G	T	0.00482924	0.00167169	0.0039	NA	462690	-0.0482	0.0085	1.63599e-08	0.778937	590283
rs71367545	18	77576337	G	A	0.790533	-0.0103197	0.0017038	1.4e-09	462690	NA	-0.0132476	0.00861666	0.12	547261		rs7155595	14	77502546	A	C	-0.00885162	0.00148508	2.5e-09	NA	462690	-0.0086	0.0085	0.3113	0.675814	590283
rs7155595	14	77502546	A	C	0.674282	-0.00885162	0.00148508	2.5e-09	462690	NA	-0.0113344	0.00749658	0.13	547261		rs7177055	15	77832762	G	A	-0.00343154	0.00153753	0.026	NA	462690	-0.0647	0.0079	2.746e-16	0.281711	590283
rs71627581	5	43161351	G	A	0.888811	0.0132566	0.00219871	1.6e-09	462690	NA	0.0120074	0.0112882	0.29	547261		rs7240767	18	7070642	T	C	-0.000251879	0.00142467	0.86	NA	462690	-0.0451	0.0081	2.157e-08	0.616323	590283
rs7209460	17	2048713	C	T	0.301916	-0.000392544	0.00151062	0.79	462690	NA	-0.0521745	0.00762218	7.59976e-12	547261		rs72678864	4	112422145	G	A	0.0123829	0.0018387	1.6e-11	NA	462690	0.0175	0.0105	0.0954993	0.829255	590283
rs72674867	8	95578201	A	T	0.764568	0.00898766	0.00163396	3.8e-08	462690	NA	-0.0022919	0.00823843	0.780001	547261		rs72802358	16	75243657	G	C	-0.00196633	0.00229628	0.39	NA	462690	0.1168	0.0133	1.97015e-18	0.898406	590283
rs72678864	4	112422145	G	A	0.828591	0.0123829	0.0018387	1.6e-11	462690	NA	0.0169369	0.00937908	0.0710003	547261		rs72892910	6	50816887	G	T	-0.00138175	0.00183826	0.45	NA	462690	-0.0648	0.0099	6.42836e-11	0.827606	590283
rs72934535	2	203968973	T	C	0.892378	0.010184	0.00224644	5.8e-06	462690	NA	-0.100422	0.011558	3.69999e-18	547261		rs73220544	3	131074511	A	C	-0.0108189	0.0019126	1.5e-08	NA	462690	-0.0031	0.0108	0.7752	0.843059	590283
rs7297175	12	56473808	T	C	0.431355	-0.00811649	0.0013992	6.6e-09	462690	NA	0.012107	0.00703408	0.0850002	547261		rs735949	4	185716232	T	C	0.00103496	0.00199531	0.6	NA	462690	0.0711	0.0106	1.94581e-11	0.85885	590283
rs732083	17	37834367	G	A	0.333362	0.00834823	0.00147311	1.5e-08	462690	NA	0.0273781	0.00741602	0.000219999	547261		rs74086911	12	50015942	G	A	0.0148021	0.00264197	2.1e-08	NA	462690	0.0379	0.0153	0.01323	0.925842	590283
rs7333559	13	100546450	G	A	0.211711	0.01074	0.00170716	3.2e-10	462690	NA	-0.000147788	0.00848296	0.99	547261		rs7519626	1	99514554	C	T	0.00842015	0.00147893	1.2e-08	NA	462690	0.0093	0.0083	0.2628	0.324552	590283
rs74086911	12	50015942	G	A	0.925459	0.0148021	0.00264197	2.1e-08	462690	NA	0.0232668	0.0131448	0.0769999	547261		rs7528604	1	66407352	G	A	0.00965269	0.00140141	5.7e-12	NA	462690	0.0155	0.0079	0.0503605	0.568321	590283
rs7412	19	45412079	C	T	0.919843	1.0618e-05	0.00255454	1	462690	NA	0.136727	0.0127411	7.29962e-27	547261		rs753270	10	80964975	T	C	0.00339468	0.00141263	0.016	NA	462690	-0.0528	0.0079	2.70209e-11	0.416465	590283
rs7502499	17	47490102	G	A	0.667713	-0.00423299	0.00147655	0.0041	462690	NA	-0.0525639	0.00754823	3.29989e-12	547261		rs7553348	1	75005067	G	A	0.00963399	0.00139643	5.2e-12	NA	462690	0.0054	0.0072	0.4547	0.437997	590283
rs7519626	1	99514554	C	T	0.323676	0.00842015	0.00147893	1.2e-08	462690	NA	0.00386684	0.00740687	0.6	547261		rs7561798	2	228973660	A	G	-0.00223471	0.00138478	0.11	NA	462690	-0.04	0.0072	2.79402e-08	0.517829	590283
rs7553348	1	75005067	G	A	0.437656	0.00963399	0.00139643	5.2e-12	462690	NA	0.0125921	0.00704575	0.0739997	547261		rs7572970	2	161136656	A	G	-0.00412841	0.00154185	0.0074	NA	462690	-0.059	0.0087	1.39091e-11	0.277953	590283
rs7569203	2	45154418	A	C	0.688725	-0.0107595	0.0015002	7.4e-13	462690	NA	0.000175429	0.0075181	0.98	547261		rs7607777	2	43629931	G	T	-0.0016525	0.00225064	0.46	NA	462690	0.137	0.0125	9.39723e-28	0.894094	590283
rs75742406	11	17070365	G	A	0.738854	0.00961948	0.00158486	1.3e-09	462690	NA	0.0221155	0.00803637	0.00589997	547261		rs7729395	5	102100576	C	T	0.00448132	0.00311071	0.15	NA	462690	-0.1373	0.016	1.10103e-17	0.949059	590283
rs76608582	19	4474725	C	A	0.953011	0.0216317	0.00344003	3.2e-10	462690	NA	0.0403956	0.0176588	0.0219999	547261		rs7756992	6	20679709	A	G	0.000886679	0.00156587	0.57	NA	462690	-0.1297	0.0078	5.99929e-62	0.733104	590283
rs775758	3	77582005	A	T	0.432859	0.00801379	0.00140266	1.1e-08	462690	NA	0.000246852	0.00703969	0.97	547261		rs775758	3	77582005	A	T	0.00801379	0.00140266	1.1e-08	NA	462690	0.0146	0.0079	0.0655904	0.433399	590283
rs7766610	6	111707821	C	A	0.182634	0.0125839	0.00179283	2.2e-12	462690	NA	0.0195941	0.0088513	0.0269998	547261		rs7766610	6	111707821	C	A	0.0125839	0.00179283	2.2e-12	NA	462690	0.0342	0.0101	0.000706399	0.183109	590283
rs7807019	7	117543063	A	G	0.540327	-0.0104211	0.00139062	6.7e-14	462690	NA	-0.0184821	0.00698109	0.00809991	547261		rs7786095	7	156983847	A	G	0.00152102	0.00225821	0.5	NA	462690	0.0743	0.0129	9.64295e-09	0.89614	590283
rs8003602	14	100148961	T	C	0.259966	0.000136697	0.00158819	0.93	462690	NA	-0.0552204	0.00796464	4.10015e-12	547261		rs780094	2	27741237	T	C	0.00249786	0.00142099	0.079	NA	462690	-0.0692	0.0074	5.15941e-21	0.387155	590283
rs8042134	15	97514404	T	G	0.541083	-0.00994136	0.0014011	1.3e-12	462690	NA	-0.0124598	0.00702771	0.0759994	547261		rs7807019	7	117543063	A	G	-0.0104211	0.00139062	6.7e-14	NA	462690	-0.0386	0.0079	9.06192e-07	0.53688	590283
rs8042849	15	78817929	C	T	0.34229	0.0192164	0.00146183	1.8e-39	462690	NA	-0.00795834	0.00732922	0.28	547261		rs7845219	8	95937502	T	C	0.000628498	0.00138704	0.65	NA	462690	0.0422	0.0072	4.54496e-09	0.507214	590283
rs860326	14	57342912	C	T	0.427696	0.00833808	0.0014023	2.7e-09	462690	NA	0.00545459	0.00704514	0.44	547261		rs7903146	10	114758349	C	T	-0.000295854	0.00152467	0.85	NA	462690	-0.3059	0.0077	0	0.708415	590283
rs8614	17	27588806	C	A	0.817489	-0.0114612	0.00179679	1.8e-10	462690	NA	-0.00941411	0.0090574	0.3	547261		rs7955901	12	71433293	C	T	0.000447266	0.00139657	0.75	NA	462690	0.0444	0.0072	7.16094e-10	0.443332	590283
rs889398	16	69556715	C	T	0.588005	0.0092407	0.00141367	6.3e-11	462690	NA	0.0208698	0.00713731	0.00350002	547261		rs8042849	15	78817929	C	T	0.0192164	0.00146183	1.8e-39	NA	462690	0.0002	0.0076	0.9752	0.335654	590283
rs9337951	10	30317073	G	A	0.655819	-0.00116436	0.00149246	0.44	462690	NA	-0.0501455	0.0076177	4.60045e-11	547261		rs8068804	17	3985864	G	A	0.00163251	0.0014789	0.27	NA	462690	-0.0587	0.0078	4.41062e-14	0.674903	590283
rs9349379	6	12903957	A	G	0.594508	0.000304013	0.00141067	0.83	462690	NA	-0.0932439	0.00714879	6.89922e-39	547261		rs8108269	19	46158513	T	G	-0.0027791	0.00154011	0.071	NA	462690	-0.0644	0.0079	3.11387e-16	0.718985	590283
rs964184	11	116648917	G	C	0.133633	-0.00189637	0.00203514	0.35	462690	NA	0.0603692	0.0100968	2.19999e-09	547261		rs825476	12	124568456	C	T	-0.000756004	0.00140324	0.59	NA	462690	-0.0524	0.0073	6.80456e-13	0.419451	590283
rs986391	5	166993972	G	A	0.366555	0.0111388	0.0014379	9.4e-15	462690	NA	0.0219652	0.00724264	0.00239999	547261		rs849135	7	28196413	G	A	-0.000843844	0.00138499	0.54	NA	462690	0.0999	0.0072	1.04112e-43	0.500948	590283
rs9919670	11	112877304	G	A	0.612185	-0.0152438	0.00142114	7.6e-27	462690	NA	-0.00521703	0.00711616	0.46	547261		rs853974	6	127068983	T	C	-0.00500838	0.0015783	0.0015	NA	462690	0.0601	0.0088	7.85778e-12	0.262414	590283
																rs860326	14	57342912	C	T	0.00833808	0.0014023	2.7e-09	NA	462690	0.0198	0.0079	0.0120401	0.42825	590283
																rs8614	17	27588806	C	A	-0.0114612	0.00179679	1.8e-10	NA	462690	0.0296	0.0095	0.00192101	0.817253	590283
																rs9369425	6	43810974	G	A	0.0016482	0.00152184	0.28	NA	462690	0.0546	0.0085	1.12899e-10	0.291815	590283
																rs9435340	1	107593201	T	A	0.00834773	0.00146424	1.2e-08	NA	462690	0.0159	0.0083	0.0544503	0.342891	590283
																rs963740	13	51096095	A	T	-0.000117342	0.00151866	0.94	NA	462690	0.0479	0.0086	2.23198e-08	0.705701	590283
																rs9844972	3	150097635	G	C	-0.00428437	0.00274042	0.12	NA	462690	-0.0956	0.0148	1.02601e-10	0.930277	590283
																rs986391	5	166993972	G	A	0.0111388	0.0014379	9.4e-15	NA	462690	0.0164	0.0081	0.04341	0.364996	590283
																rs9894220	17	46989154	A	G	0.00504402	0.00139698	0.00031	NA	462690	0.0585	0.0079	1.51705e-13	0.56626	590283
																rs9919670	11	112877304	G	A	-0.0152438	0.00142114	7.6e-27	NA	462690	-0.0047	0.008	0.5612	0.610241	590283
																rs9928094	16	53799905	A	G	0.000139691	0.00140224	0.92	NA	462690	-0.1045	0.0072	3.58922e-47	0.57398	590283
																rs993380	4	83584496	A	G	-0.000824461	0.0014682	0.57	NA	462690	0.0507	0.0081	4.58701e-10	0.33445	590283
																rs9940149	16	300641	G	A	0.00165217	0.00180476	0.36	NA	462690	0.058	0.0095	9.29095e-10	0.821444	590283
*Meta-analysis: 3 studies: DIAbetes Genetics Replication and Meta-analysis (DIAGRAM), Genetic Epidemiology Research on Aging (GERA), and the full cohort release of the UK Biobank (UKB)
Class I: BMI ≥30 kg/m2; controls BMI < 25 kg/m2
Class II: BMI ≥35 kg/m2; ; controls BMI < 25 kg/m2
Class III: BMI ≥40 kg/m2; controls BMI < 25 kg/m2
Abbreviations:
SNP	single nucleotide polymorphism
Chr	chromosome
Pos	base position
effect allele	allele for which effect calculated
other allele	other allele (non-effect allele)
EAF	effect allele frequency
Beta	GWAS association effect
SE	standard error of beta
P	p-value of beta
N cases	number of cases (for case/control GWAS)
N controls	number of controls (for case/control GWAS)
[truncated: 7 more columns]

## Sheet: Supp Data 8
Table 8. Single variable Mendelian randomization analyses of substance use and use disorder on COVID-19
Exposure	ID Exposure	ID Outcome	Outcome	Method	NSNP	Beta	SE	Lower 95% CI	Upper 95% CI	OR	OR Lower 95% CI	OR Upper 95% CI	P	Q	Q df	Q P	Egger intercept	SE	Egger P	R2 exposure	R2 outcome	Correct causal direction	Steiger P
Alcohol use disorder	AUD	A2_ALL_eur_leave_23andme	Very severe respiratory confirmed COVID-19 vs. population	Inverse variance weighted	9	-0.0941215	0.0994047	-0.288955	0.100712	0.910172	0.749046	1.10596	0.343714	9.70032	8	0.286693	-0.0169144	0.0427136	0.703901	0.0110415	1.7004e-05	TRUE	1.17746e-63
Alcohol use disorder	AUD	A2_ALL_eur_leave_23andme	Very severe respiratory confirmed COVID-19 vs. population	MR Egger	9	-0.00818461	0.241124	-0.480788	0.464419	0.991849	0.618296	1.59109	0.97387	9.48778	7	0.219505	NA	NA	NA	NA	NA	NA	NA
Alcohol use disorder	AUD	A2_ALL_eur_leave_23andme	Very severe respiratory confirmed COVID-19 vs. population	Simple mode	9	0.0860885	0.214253	-0.333848	0.506024	1.0899	0.716163	1.65868	0.698346	NA	NA	NA	NA	NA	NA	NA	NA	NA	NA
Alcohol use disorder	AUD	A2_ALL_eur_leave_23andme	Very severe respiratory confirmed COVID-19 vs. population	Weighted median	9	-0.0202279	0.124061	-0.263388	0.222932	0.979975	0.768443	1.24974	0.870481	NA	NA	NA	NA	NA	NA	NA	NA	NA	NA
Alcohol use disorder	AUD	A2_ALL_eur_leave_23andme	Very severe respiratory confirmed COVID-19 vs. population	Weighted mode	9	0.0482427	0.20719	-0.357849	0.454335	1.04943	0.699179	1.57512	0.82173	NA	NA	NA	NA	NA	NA	NA	NA	NA	NA
Alcohol use disorder	AUD	A2_ALL_eur_leave_ukbb_23andme	Very severe respiratory confirmed COVID-19 vs. population (excluding UKB)	Inverse variance weighted	9	-0.132297	0.0984639	-0.325286	0.0606921	0.876081	0.722321	1.06257	0.179075	7.77851	8	0.4554	-0.028326	0.0409525	0.51142	0.0110415	3.20026e-05	TRUE	8.76905e-60
Alcohol use disorder	AUD	A2_ALL_eur_leave_ukbb_23andme	Very severe respiratory confirmed COVID-19 vs. population (excluding UKB)	MR Egger	9	0.0129828	0.23281	-0.443326	0.469291	1.01307	0.641898	1.59886	0.957087	7.28089	7	0.400231	NA	NA	NA	NA	NA	NA	NA
Alcohol use disorder	AUD	A2_ALL_eur_leave_ukbb_23andme	Very severe respiratory confirmed COVID-19 vs. population (excluding UKB)	Simple mode	9	0.00240382	0.233175	-0.45462	0.459427	1.00241	0.634689	1.58317	0.992027	NA	NA	NA	NA	NA	NA	NA	NA	NA	NA
Alcohol use disorder	AUD	A2_ALL_eur_leave_ukbb_23andme	Very severe respiratory confirmed COVID-19 vs. population (excluding UKB)	Weighted median	9	-0.106255	0.135145	-0.37114	0.158629	0.899195	0.689948	1.1719	0.431732	NA	NA	NA	NA	NA	NA	NA	NA	NA	NA
Alcohol use disorder	AUD	A2_ALL_eur_leave_ukbb_23andme	Very severe respiratory confirmed COVID-19 vs. population (excluding UKB)	Weighted mode	9	-0.0369161	0.218117	-0.464425	0.390593	0.963757	0.628496	1.47786	0.869802	NA	NA	NA	NA	NA	NA	NA	NA	NA	NA
Alcohol use disorder	AUD	B1_ALL_eur_leave_23andme	Hospitalized COVID-19 vs. not hospitalized COVID-19	Inverse variance weighted	9	-0.189935	0.0899225	-0.366184	-0.0136873	0.827013	0.693375	0.986406	0.0346683	2.70297	8	0.951594	-0.0116671	0.0361689	0.75644	0.0110415	0.000585505	TRUE	2.59103e-16
Alcohol use disorder	AUD	B1_ALL_eur_leave_23andme	Hospitalized COVID-19 vs. not hospitalized COVID-19	MR Egger	9	-0.132	0.200859	-0.525684	0.261685	0.876341	0.591151	1.29912	0.532074	2.59892	7	0.919466	NA	NA	NA	NA	NA	NA	NA
Alcohol use disorder	AUD	B1_ALL_eur_leave_23andme	Hospitalized COVID-19 vs. not hospitalized COVID-19	Simple mode	9	-0.259303	0.180256	-0.612605	0.093998	0.771589	0.541937	1.09856	0.188232	NA	NA	NA	NA	NA	NA	NA	NA	NA	NA
Alcohol use disorder	AUD	B1_ALL_eur_leave_23andme	Hospitalized COVID-19 vs. not hospitalized COVID-19	Weighted median	9	-0.220107	0.113751	-0.443059	0.00284439	0.802433	0.642069	1.00285	0.052991	NA	NA	NA	NA	NA	NA	NA	NA	NA	NA
Alcohol use disorder	AUD	B1_ALL_eur_leave_23andme	Hospitalized COVID-19 vs. not hospitalized COVID-19	Weighted mode	9	-0.249312	0.158033	-0.559056	0.0604329	0.779337	0.571749	1.0623	0.153311	NA	NA	NA	NA	NA	NA	NA	NA	NA	NA
Alcohol use disorder	AUD	B1_ALL_eur_leave_ukbb_23andme	Hospitalized COVID-19 vs. not hospitalized COVID-19 (excluding UKB)	Inverse variance weighted	9	-0.162387	0.136503	-0.429933	0.10516	0.850112	0.650552	1.11089	0.234197	5.42081	8	0.711797	-0.0563775	0.0554231	0.342911	0.0110415	0.000964622	TRUE	3.62527e-10
Alcohol use disorder	AUD	B1_ALL_eur_leave_ukbb_23andme	Hospitalized COVID-19 vs. not hospitalized COVID-19 (excluding UKB)	MR Egger	9	0.131047	0.319133	-0.494454	0.756549	1.14002	0.609904	2.13091	0.693618	4.38607	7	0.73439	NA	NA	NA	NA	NA	NA	NA
Alcohol use disorder	AUD	B1_ALL_eur_leave_ukbb_23andme	Hospitalized COVID-19 vs. not hospitalized COVID-19 (excluding UKB)	Simple mode	9	0.00233824	0.269699	-0.526272	0.530948	1.00234	0.590803	1.70054	0.993295	NA	NA	NA	NA	NA	NA	NA	NA	NA	NA
Alcohol use disorder	AUD	B1_ALL_eur_leave_ukbb_23andme	Hospitalized COVID-19 vs. not hospitalized COVID-19 (excluding UKB)	Weighted median	9	-0.0983549	0.177419	-0.446096	0.249386	0.906327	0.640122	1.28324	0.579329	NA	NA	NA	NA	NA	NA	NA	NA	NA	NA
Alcohol use disorder	AUD	B1_ALL_eur_leave_ukbb_23andme	Hospitalized COVID-19 vs. not hospitalized COVID-19 (excluding UKB)	Weighted mode	9	-0.0153556	0.275156	-0.554662	0.52395	0.984762	0.574267	1.68869	0.956864	NA	NA	NA	NA	NA	NA	NA	NA	NA	NA
Alcohol use disorder	AUD	B2_ALL_eur_leave_23andme	Hospitalized COVID-19 vs. population	Inverse variance weighted	8	-0.0603971	0.0680759	-0.193826	0.0730317	0.941391	0.823801	1.07576	0.37497	9.05646	7	0.248628	-0.0287381	0.0305869	0.383712	0.0102906	8.49177e-06	TRUE	1.16027e-61
Alcohol use disorder	AUD	B2_ALL_eur_leave_23andme	Hospitalized COVID-19 vs. population	MR Egger	8	0.0961472	0.180205	-0.257054	0.449349	1.10092	0.773326	1.56729	0.612834	7.8949	6	0.245905	NA	NA	NA	NA	NA	NA	NA
Alcohol use disorder	AUD	B2_ALL_eur_leave_23andme	Hospitalized COVID-19 vs. population	Simple mode	8	-0.204685	0.14647	-0.491765	0.0823955	0.814904	0.611546	1.08589	0.204972	NA	NA	NA	NA	NA	NA	NA	NA	NA	NA
Alcohol use disorder	AUD	B2_ALL_eur_leave_23andme	Hospitalized COVID-19 vs. population	Weighted median	8	-0.0650944	0.0802702	-0.222424	0.0922353	0.936979	0.800576	1.09662	0.4174	NA	NA	NA	NA	NA	NA	NA	NA	NA	NA
Alcohol use disorder	AUD	B2_ALL_eur_leave_23andme	Hospitalized COVID-19 vs. population	Weighted mode	8	-0.195474	0.14682	-0.483241	0.0922921	0.822444	0.616781	1.09669	0.224781	NA	NA	NA	NA	NA	NA	NA	NA	NA	NA
Alcohol use disorder	AUD	B2_ALL_eur_leave_ukbb_23andme	Hospitalized COVID-19 vs. population (excluding UKB)	Inverse variance weighted	8	-0.0862389	0.077748	-0.238625	0.0661472	0.917375	0.78771	1.06838	0.267339	8.09764	7	0.324063	-0.0444903	0.0321728	0.215973	0.0102906	1.17758e-05	TRUE	1.62858e-60
Alcohol use disorder	AUD	B2_ALL_eur_leave_ukbb_23andme	Hospitalized COVID-19 vs. population (excluding UKB)	MR Egger	8	0.155433	0.189446	-0.215881	0.526747	1.16816	0.805831	1.69341	0.443321	6.14055	6	0.407631	NA	NA	NA	NA	NA	NA	NA
Alcohol use disorder	AUD	B2_ALL_eur_leave_ukbb_23andme	Hospitalized COVID-19 vs. population (excluding UKB)	Simple mode	8	0.0666058	0.170832	-0.268224	0.401436	1.06887	0.764736	1.49397	0.708208	NA	NA	NA	NA	NA	NA	NA	NA	NA	NA
Alcohol use disorder	AUD	B2_ALL_eur_leave_ukbb_23andme	Hospitalized COVID-19 vs. population (excluding UKB)	Weighted median	8	-0.0119801	0.0999835	-0.207948	0.183988	0.988091	0.812249	1.202	0.904625	NA	NA	NA	NA	NA	NA	NA	NA	NA	NA
Alcohol use disorder	AUD	B2_ALL_eur_leave_ukbb_23andme	Hospitalized COVID-19 vs. population (excluding UKB)	Weighted mode	8	0.0613392	0.169016	-0.269933	0.392611	1.06326	0.763431	1.48084	0.727377	NA	NA	NA	NA	NA	NA	NA	NA	NA	NA
Alcohol use disorder	AUD	C2_ALL_eur_leave_23andme	COVID-19 vs. population	Inverse variance weighted	8	0.0750641	0.036363	0.00379261	0.146336	1.07795	1.0038	1.15758	0.0389894	10.412	7	0.166403	-0.0195314	0.0160188	0.268492	0.0102906	1.33135e-05	TRUE	4.2613e-61
Alcohol use disorder	AUD	C2_ALL_eur_leave_23andme	COVID-19 vs. population	MR Egger	8	0.182795	0.095095	-0.00359176	0.369181	1.20057	0.996415	1.44655	0.102947	8.34446	6	0.213938	NA	NA	NA	NA	NA	NA	NA
Alcohol use disorder	AUD	C2_ALL_eur_leave_23andme	COVID-19 vs. population	Simple mode	8	0.0589682	0.0671215	-0.0725899	0.190526	1.06074	0.929982	1.20989	0.408798	NA	NA	NA	NA	NA	NA	NA	NA	NA	NA
Alcohol use disorder	AUD	C2_ALL_eur_leave_23andme	COVID-19 vs. population	Weighted median	8	0.057235	0.041291	-0.0236953	0.138165	1.0589	0.976583	1.14817	0.165705	NA	NA	NA	NA	NA	NA	NA	NA	NA	NA
Alcohol use disorder	AUD	C2_ALL_eur_leave_23andme	COVID-19 vs. population	Weighted mode	8	0.0602813	0.0627216	-0.0626531	0.183216	1.06214	0.939269	1.20107	0.36852	NA	NA	NA	NA	NA	NA	NA	NA	NA	NA
Alcohol use disorder	AUD	C2_ALL_eur_leave_ukbb_23andme	COVID-19 vs. population (excluding UKB)	Inverse variance weighted	8	0.0678404	0.041883	-0.0142503	0.149931	1.07019	0.985851	1.16175	0.105284	9.70637	7	0.205833	-0.025593	0.0177019	0.198376	0.0102906	1.54852e-05	TRUE	1.84265e-60
Alcohol use disorder	AUD	C2_ALL_eur_leave_ukbb_23andme	COVID-19 vs. population (excluding UKB)	MR Egger	8	0.209421	0.105392	0.00285191	0.41599	1.23296	1.00286	1.51587	0.0940987	7.19856	6	0.302874	NA	NA	NA	NA	NA	NA	NA
Alcohol use disorder	AUD	C2_ALL_eur_leave_ukbb_23andme	COVID-19 vs. population (excluding UKB)	Simple mode	8	-0.00331262	0.0915605	-0.182771	0.176146	0.996693	0.832959	1.19261	0.972149	NA	NA	NA	NA	NA	NA	NA	NA	NA	NA
Alcohol use disorder	AUD	C2_ALL_eur_leave_ukbb_23andme	COVID-19 vs. population (excluding UKB)	Weighted median	8	0.0536267	0.0485351	-0.0415021	0.148756	1.05509	0.959347	1.16039	0.2692	NA	NA	NA	NA	NA	NA	NA	NA	NA	NA
Alcohol use disorder	AUD	C2_ALL_eur_leave_ukbb_23andme	COVID-19 vs. population (excluding UKB)	Weighted mode	8	0.0201761	0.0867786	-0.14991	0.190262	1.02038	0.860786	1.20957	0.8228	NA	NA	NA	NA	NA	NA	NA	NA	NA	NA
Cannabis Use	cannabisUse	A2_ALL_eur_leave_23andme	Very severe respiratory confirmed COVID-19 vs. population	GSMR	4	-0.37846	0.290236	-0.947323	0.190403	0.684915	0.387778	1.20974	0.192241		HEIDI P	0.355512	NA	NA	NA	NA	NA	NA	NA
Cannabis use	cannabisUse	A2_ALL_eur_leave_23andme	Very severe respiratory confirmed COVID-19 vs. population	Inverse variance weighted	28	0.159395	0.12621	-0.0879773	0.406767	1.1728	0.915782	1.50195	0.206614	24.6773	27	0.592542	0.00111671	0.0247389	0.964341	0.00478869	4.916e-05	TRUE	3.2511e-112
Cannabis use	cannabisUse	A2_ALL_eur_leave_23andme	Very severe respiratory confirmed COVID-19 vs. population	MR Egger	28	0.141656	0.412739	-0.667313	0.950626	1.15218	0.513085	2.58733	0.7342	24.6752	26	0.537412	NA	NA	NA	NA	NA	NA	NA
Cannabis use	cannabisUse	A2_ALL_eur_leave_23andme	Very severe respiratory confirmed COVID-19 vs. population	Simple mode	28	-0.191323	0.317491	-0.813606	0.43096	0.825866	0.443257	1.53873	0.551797	NA	NA	NA	NA	NA	NA	NA	NA	NA	NA
Cannabis use	cannabisUse	A2_ALL_eur_leave_23andme	Very severe respiratory confirmed COVID-19 vs. population	Weighted median	28	0.0124562	0.176204	-0.332904	0.357817	1.01253	0.716839	1.4302	0.943643	NA	NA	NA	NA	NA	NA	NA	NA	NA	NA
Cannabis use	cannabisUse	A2_ALL_eur_leave_23andme	Very severe respiratory confirmed COVID-19 vs. population	Weighted mode	28	-0.174788	0.327381	-0.816455	0.466879	0.839635	0.441996	1.59501	0.597781	NA	NA	NA	NA	NA	NA	NA	NA	NA	NA
Cannabis use	cannabisUse	A2_ALL_eur_leave_ukbb_23andme	Very severe respiratory confirmed COVID-19 vs. population (excluding UKB)	GSMR	4	-0.687859	0.321377	-1.31776	-0.0579601	0.502651	0.267735	0.943688	0.0323269	NA	NA	0.364357	NA	NA	NA	NA	NA	NA	NA
Cannabis use	cannabisUse	A2_ALL_eur_leave_ukbb_23andme	Very severe respiratory confirmed COVID-19 vs. population (excluding UKB)	Inverse variance weighted	28	0.0146479	0.136807	-0.253494	0.28279	1.01476	0.776084	1.32683	0.914733	26.5071	27	0.490613	-0.000640935	0.0267365	0.981058	0.00478869	9.93584e-05	TRUE	2.06933e-87
Cannabis use	cannabisUse	A2_ALL_eur_leave_ukbb_23andme	Very severe respiratory confirmed COVID-19 vs. population (excluding UKB)	MR Egger	28	0.024756	0.443706	-0.844907	0.894419	1.02506	0.429597	2.44591	0.955933	26.5065	26	0.43555	NA	NA	NA	NA	NA	NA	NA
Cannabis use	cannabisUse	A2_ALL_eur_leave_ukbb_23andme	Very severe respiratory confirmed COVID-19 vs. population (excluding UKB)	Simple mode	28	-0.440255	0.392552	-1.20966	0.329147	0.643873	0.2983	1.38978	0.271943	NA	NA	NA	NA	NA	NA	NA	NA	NA	NA
Cannabis use	cannabisUse	A2_ALL_eur_leave_ukbb_23andme	Very severe respiratory confirmed COVID-19 vs. population (excluding UKB)	Weighted median	28	-0.181941	0.193778	-0.561746	0.197864	0.833651	0.570213	1.2188	0.347775	NA	NA	NA	NA	NA	NA	NA	NA	NA	NA
Cannabis use	cannabisUse	A2_ALL_eur_leave_ukbb_23andme	Very severe respiratory confirmed COVID-19 vs. population (excluding UKB)	Weighted mode	28	-0.380091	0.368148	-1.10166	0.341479	0.683799	0.332318	1.40703	0.311025	NA	NA	NA	NA	NA	NA	NA	NA	NA	NA
Cannabis Use	cannabisUse	B1_ALL_eur_leave_23andme	Hospitalized COVID-19 vs. not hospitalized COVID-19	GSMR	4	-0.116436	0.263072	-0.632057	0.399185	0.890087	0.531497	1.49061	0.658055		HEIDI P	0.607535	NA	NA	NA	NA	NA	NA	NA
Cannabis use	cannabisUse	B1_ALL_eur_leave_23andme	Hospitalized COVID-19 vs. not hospitalized COVID-19	Inverse variance weighted	28	-0.13983	0.126754	-0.388269	0.108608	0.869506	0.67823	1.11473	0.269958	22.8901	27	0.690905	0.00216284	0.0268117	0.936324	0.00478869	0.00169727	TRUE	0.000688677
Cannabis use	cannabisUse	B1_ALL_eur_leave_23andme	Hospitalized COVID-19 vs. not hospitalized COVID-19	MR Egger	28	-0.175417	0.459001	-1.07506	0.724225	0.839107	0.341277	2.06313	0.70544	22.8835	26	0.639527	NA	NA	NA	NA	NA	NA	NA
Cannabis use	cannabisUse	B1_ALL_eur_leave_23andme	Hospitalized COVID-19 vs. not hospitalized COVID-19	Simple mode	28	-0.258807	0.310222	-0.866841	0.349227	0.771972	0.420277	1.41797	0.411452	NA	NA	NA	NA	NA	NA	NA	NA	NA	NA
Cannabis use	cannabisUse	B1_ALL_eur_leave_23andme	Hospitalized COVID-19 vs. not hospitalized COVID-19	Weighted median	28	-0.248001	0.172378	-0.585862	0.0898602	0.780359	0.556626	1.09402	0.150235	NA	NA	NA	NA	NA	NA	NA	NA	NA	NA
Cannabis use	cannabisUse	B1_ALL_eur_leave_23andme	Hospitalized COVID-19 vs. not hospitalized COVID-19	Weighted mode	28	-0.274341	0.298591	-0.859579	0.310898	0.760073	0.42334	1.36465	0.366344	NA	NA	NA	NA	NA	NA	NA	NA	NA	NA
Cannabis Use	cannabisUse	B1_ALL_eur_leave_ukbb_23andme	Hospitalized COVID-19 vs. not hospitalized COVID-19 (excluding UKB)	GSMR	4	-0.339077	0.213311	-0.757167	0.0790126	0.712428	0.468993	1.08222	0.111927		HEIDI P	0.935629	NA	NA	NA	NA	NA	NA	NA
Cannabis use	cannabisUse	B1_ALL_eur_leave_ukbb_23andme	Hospitalized COVID-19 vs. not hospitalized COVID-19 (excluding UKB)	Inverse variance weighted	28	-0.179243	0.184468	-0.5408	0.182313	0.835902	0.582282	1.19999	0.33121	24.8697	27	0.581766	-0.0136922	0.0388937	0.727644	0.00478869	0.00301152	TRUE	0.167472
Cannabis use	cannabisUse	B1_ALL_eur_leave_ukbb_23andme	Hospitalized COVID-19 vs. not hospitalized COVID-19 (excluding UKB)	MR Egger	28	0.046155	0.666302	-1.2598	1.35211	1.04724	0.283712	3.86556	0.945304	24.7457	26	0.533402	NA	NA	NA	NA	NA	NA	NA
Cannabis use	cannabisUse	B1_ALL_eur_leave_ukbb_23andme	Hospitalized COVID-19 vs. not hospitalized COVID-19 (excluding UKB)	Simple mode	28	-0.630465	0.516293	-1.6424	0.381469	0.532344	0.193515	1.46443	0.23259	NA	NA	NA	NA	NA	NA	NA	NA	NA	NA
Cannabis use	cannabisUse	B1_ALL_eur_leave_ukbb_23andme	Hospitalized COVID-19 vs. not hospitalized COVID-19 (excluding UKB)	Weighted median	28	-0.421719	0.249589	-0.910913	0.0674759	0.655919	0.402157	1.0698	0.0910946	NA	NA	NA	NA	NA	NA	NA	NA	NA	NA
Cannabis use	cannabisUse	B1_ALL_eur_leave_ukbb_23andme	Hospitalized COVID-19 vs. not hospitalized COVID-19 (excluding UKB)	Weighted mode	28	-0.664357	0.43535	-1.51764	0.188929	0.514605	0.219228	1.20796	0.138633	NA	NA	NA	NA	NA	NA	NA	NA	NA	NA
Cannabis Use	cannabisUse	B2_ALL_eur_leave_23andme	Hospitalized COVID-19 vs. population	GSMR	4	-0.0519893	0.172413	-0.389919	0.28594	0.949339	0.677112	1.33101	0.763004		HEIDI P	0.58546	NA	NA	NA	NA	NA	NA	NA
Cannabis use	cannabisUse	B2_ALL_eur_leave_23andme	Hospitalized COVID-19 vs. population	Inverse variance weighted	28	-0.0112988	0.0797806	-0.167669	0.145071	0.988765	0.845634	1.15612	0.887378	24.1581	27	0.621532	-0.0148133	0.016348	0.373191	0.00478869	2.19333e-05	TRUE	9.60994e-131
Cannabis use	cannabisUse	B2_ALL_eur_leave_23andme	Hospitalized COVID-19 vs. population	MR Egger	28	0.229231	0.277179	-0.31404	0.772503	1.25763	0.73049	2.16518	0.415755	23.337	26	0.613817	NA	NA	NA	NA	NA	NA	NA
Cannabis use	cannabisUse	B2_ALL_eur_leave_23andme	Hospitalized COVID-19 vs. population	Simple mode	28	0.194544	0.254635	-0.304541	0.693628	1.21476	0.737462	2.00096	0.451487	NA	NA	NA	NA	NA	NA	NA	NA	NA	NA
Cannabis use	cannabisUse	B2_ALL_eur_leave_23andme	Hospitalized COVID-19 vs. population	Weighted median	28	0.0535586	0.1182	-0.178113	0.28523	1.05502	0.836848	1.33007	0.650462	NA	NA	NA	NA	NA	NA	NA	NA	NA	NA
Cannabis use	cannabisUse	B2_ALL_eur_leave_23andme	Hospitalized COVID-19 vs. population	Weighted mode	28	0.149285	0.227333	-0.296288	0.594858	1.161	0.743573	1.81277	0.516946	NA	NA	NA	NA	NA	NA	NA	NA	NA	NA
Cannabis use	cannabisUse	B2_ALL_eur_leave_ukbb_23andme	Hospitalized COVID-19 vs. population (excluding UKB)	GSMR	4	-0.339077	0.213311	-0.757167	0.0790126	0.712428	0.468993	1.08222	0.111927		HEIDI P	0.935629	NA	NA	NA	NA	NA	NA	NA
Cannabis use	cannabisUse	B2_ALL_eur_leave_ukbb_23andme	Hospitalized COVID-19 vs. population (excluding UKB)	Inverse variance weighted	28	-0.102387	0.104203	-0.306625	0.10185	0.90268	0.735927	1.10722	0.325815	31.3538	27	0.256861	-0.0142629	0.0211894	0.506814	0.00478869	4.42503e-05	TRUE	1.04312e-117
Cannabis use	cannabisUse	B2_ALL_eur_leave_ukbb_23andme	Hospitalized COVID-19 vs. population (excluding UKB)	MR Egger	28	0.127282	0.357076	-0.572586	0.82715	1.13574	0.564065	2.28679	0.724374	30.8168	26	0.235163	NA	NA	NA	NA	NA	NA	NA
Cannabis use	cannabisUse	B2_ALL_eur_leave_ukbb_23andme	Hospitalized COVID-19 vs. population (excluding UKB)	Simple mode	28	-0.28658	0.284924	-0.84503	0.271871	0.750827	0.429544	1.31242	0.323435	NA	NA	NA	NA	NA	NA	NA	NA	NA	NA
Cannabis use	cannabisUse	B2_ALL_eur_leave_ukbb_23andme	Hospitalized COVID-19 vs. population (excluding UKB)	Weighted median	28	-0.133946	0.136498	-0.401481	0.13359	0.874638	0.669328	1.14292	0.326444	NA	NA	NA	NA	NA	NA	NA	NA	NA	NA
Cannabis use	cannabisUse	B2_ALL_eur_leave_ukbb_23andme	Hospitalized COVID-19 vs. population (excluding UKB)	Weighted mode	28	-0.24961	0.277034	-0.792596	0.293376	0.779105	0.452668	1.34095	0.37555	NA	NA	NA	NA	NA	NA	NA	NA	NA	NA
Cannabis Use	cannabisUse	C2_ALL_eur_leave_23andme	COVID-19 vs. population	GSMR	4	0.214205	0.0843364	0.0489057	0.379504	1.23888	1.05012	1.46156	0.0110889		HEIDI P	0.787562	NA	NA	NA	NA	NA	NA	NA
Cannabis use	cannabisUse	C2_ALL_eur_leave_23andme	COVID-19 vs. population	Inverse variance weighted	28	0.103725	0.0452714	0.0149927	0.192457	1.10929	1.01511	1.21222	0.0219533	35.9662	27	0.11604	-0.00516959	0.00963941	0.596312	0.00478869	2.80126e-05	TRUE	8.16498e-132
Cannabis use	cannabisUse	C2_ALL_eur_leave_23andme	COVID-19 vs. population	MR Egger	28	0.188631	0.164834	-0.134443	0.511705	1.2076	0.874203	1.66813	0.262896	35.5727	26	0.0998127	NA	NA	NA	NA	NA	NA	NA
Cannabis use	cannabisUse	C2_ALL_eur_leave_23andme	COVID-19 vs. population	Simple mode	28	0.0497715	0.120883	-0.187159	0.286702	1.05103	0.829312	1.33203	0.683785	NA	NA	NA	NA	NA	NA	NA	NA	NA	NA
Cannabis use	cannabisUse	C2_ALL_eur_leave_23andme	COVID-19 vs. population	Weighted median	28	0.0954372	0.0571009	-0.0164806	0.207355	1.10014	0.983655	1.23042	0.094647	NA	NA	NA	NA	NA	NA	NA	NA	NA	NA
Cannabis use	cannabisUse	C2_ALL_eur_leave_23andme	COVID-19 vs. population	Weighted mode	28	0.062167	0.126099	-0.184986	0.30932	1.06414	0.831116	1.3625	0.625996	NA	NA	NA	NA	NA	NA	NA	NA	NA	NA
Cannabis Use	cannabisUse	C2_ALL_eur_leave_ukbb_23andme	COVID-19 vs. population (excluding UKB)	GSMR	4	0.152326	0.099603	-0.0428959	0.347548	1.16454	0.958011	1.41559	0.126182		HEIDI P	0.905075	NA	NA	NA	NA	NA	NA	NA
Cannabis use	cannabisUse	C2_ALL_eur_leave_ukbb_23andme	COVID-19 vs. population (excluding UKB)	Inverse variance weighted	28	0.0788463	0.0539655	-0.0269261	0.184619	1.08204	0.973433	1.20276	0.144002	36.1	27	0.113131	0.00630002	0.0114029	0.585331	0.00478869	3.54649e-05	TRUE	7.43177e-126
Cannabis use	cannabisUse	C2_ALL_eur_leave_ukbb_23andme	COVID-19 vs. population (excluding UKB)	MR Egger	28	-0.0243553	0.19463	-0.405831	0.35712	0.975939	0.666423	1.42921	0.901378	35.6811	26	0.0976921	NA	NA	NA	NA	NA	NA	NA
Cannabis use	cannabisUse	C2_ALL_eur_leave_ukbb_23andme	COVID-19 vs. population (excluding UKB)	Simple mode	28	0.0761667	0.132703	-0.183931	0.336264	1.07914	0.831994	1.39971	0.570743	NA	NA	NA	NA	NA	NA	NA	NA	NA	NA
Cannabis use	cannabisUse	C2_ALL_eur_leave_ukbb_23andme	COVID-19 vs. population (excluding UKB)	Weighted median	28	0.0822966	0.0701906	-0.0552769	0.21987	1.08578	0.946223	1.24591	0.241007	NA	NA	NA	NA	NA	NA	NA	NA	NA	NA
Cannabis use	cannabisUse	C2_ALL_eur_leave_ukbb_23andme	COVID-19 vs. population (excluding UKB)	Weighted mode	28	0.0972812	0.127831	-0.153268	0.34783	1.10217	0.8579	1.41599	0.453245	NA	NA	NA	NA	NA	NA	NA	NA	NA	NA
Cannabis use disorder	CUD	A2_ALL_eur_leave_23andme	Very severe respiratory confirmed COVID-19 vs. population	Inverse variance weighted	22	-0.0272522	0.0847186	-0.193301	0.138796	0.973116	0.824234	1.14889	0.747695	23.4829	21	0.318781	-0.019916	0.0271127	0.471132	0.00204765	3.64068e-05	TRUE	3.08951e-78
Cannabis use disorder	CUD	A2_ALL_eur_leave_23andme	Very severe respiratory confirmed COVID-19 vs. population	MR Egger	22	0.134702	0.236535	-0.328906	0.59831	1.1442	0.719711	1.81904	0.57537	22.866	20	0.295422	NA	NA	NA	NA	NA	NA	NA
Cannabis use disorder	CUD	A2_ALL_eur_leave_23andme	Very severe respiratory confirmed COVID-19 vs. population	Simple mode	22	0.0656597	0.18518	-0.297293	0.428613	1.06786	0.742826	1.53513	0.726446	NA	NA	NA	NA	NA	NA	NA	NA	NA	NA
Cannabis use disorder	CUD	A2_ALL_eur_leave_23andme	Very severe respiratory confirmed COVID-19 vs. population	Weighted median	22	0.0702438	0.108054	-0.141542	0.28203	1.07277	0.868019	1.32582	0.515641	NA	NA	NA	NA	NA	NA	NA	NA	NA	NA
Cannabis use disorder	CUD	A2_ALL_eur_leave_23andme	Very severe respiratory confirmed COVID-19 vs. population	Weighted mode	22	0.0774201	0.183299	-0.281845	0.436685	1.0805	0.754391	1.54757	0.677047	NA	NA	NA	NA	NA	NA	NA	NA	NA	NA
Cannabis use disorder	CUD	A2_ALL_eur_leave_ukbb_23andme	Very severe respiratory confirmed COVID-19 vs. population (excluding UKB)	Inverse variance weighted	22	-0.0760045	0.0880888	-0.248659	0.0966496	0.926812	0.779846	1.10147	0.388238	19.2161	21	0.571279	-0.019932	0.0279064	0.48333	0.00204765	5.74705e-05	TRUE	1.66043e-56
Cannabis use disorder	CUD	A2_ALL_eur_leave_ukbb_23andme	Very severe respiratory confirmed COVID-19 vs. population (excluding UKB)	MR Egger	22	0.0864084	0.243857	-0.391552	0.564369	1.09025	0.676007	1.75834	0.726793	18.706	20	0.541006	NA	NA	NA	NA	NA	NA	NA
Cannabis use disorder	CUD	A2_ALL_eur_leave_ukbb_23andme	Very severe respiratory confirmed COVID-19 vs. population (excluding UKB)	Simple mode	22	0.033867	0.204967	-0.367868	0.435602	1.03445	0.692209	1.54589	0.870342	NA	NA	NA	NA	NA	NA	NA	NA	NA	NA
Cannabis use disorder	CUD	A2_ALL_eur_leave_ukbb_23andme	Very severe respiratory confirmed COVID-19 vs. population (excluding UKB)	Weighted median	22	-0.0198448	0.124547	-0.263956	0.224267	0.980351	0.768007	1.2514	0.873404	NA	NA	NA	NA	NA	NA	NA	NA	NA	NA
Cannabis use disorder	CUD	A2_ALL_eur_leave_ukbb_23andme	Very severe respiratory confirmed COVID-19 vs. population (excluding UKB)	Weighted mode	22	0.0169963	0.187672	-0.350842	0.384834	1.01714	0.704095	1.46937	0.928697	NA	NA	NA	NA	NA	NA	NA	NA	NA	NA
Cannabis use disorder	CUD	B1_ALL_eur_leave_23andme	Hospitalized COVID-19 vs. not hospitalized COVID-19	Inverse variance weighted	21	0.0674427	0.0808181	-0.0909608	0.225846	1.06977	0.913054	1.25338	0.403999	11.9933	20	0.916306	0.00378542	0.0297089	0.899949	0.00197058	0.00114708	TRUE	0.198548
Cannabis use disorder	CUD	B1_ALL_eur_leave_23andme	Hospitalized COVID-19 vs. not hospitalized COVID-19	MR Egger	21	0.0348839	0.268004	-0.490405	0.560173	1.0355	0.612378	1.75097	0.897807	11.9771	19	0.886603	NA	NA	NA	NA	NA	NA	NA
Cannabis use disorder	CUD	B1_ALL_eur_leave_23andme	Hospitalized COVID-19 vs. not hospitalized COVID-19	Simple mode	21	0.180599	0.213638	-0.238131	0.59933	1.19793	0.788099	1.8209	0.407915	NA	NA	NA	NA	NA	NA	NA	NA	NA	NA
Cannabis use disorder	CUD	B1_ALL_eur_leave_23andme	Hospitalized COVID-19 vs. not hospitalized COVID-19	Weighted median	21	0.142553	0.108519	-0.0701446	0.355251	1.15321	0.932259	1.42654	0.188974	NA	NA	NA	NA	NA	NA	NA	NA	NA	NA
Cannabis use disorder	CUD	B1_ALL_eur_leave_23andme	Hospitalized COVID-19 vs. not hospitalized COVID-19	Weighted mode	21	0.184396	0.194165	-0.196168	0.564959	1.20249	0.821875	1.75938	0.353607	NA	NA	NA	NA	NA	NA	NA	NA	NA	NA
Cannabis use disorder	CUD	B1_ALL_eur_leave_ukbb_23andme	Hospitalized COVID-19 vs. not hospitalized COVID-19 (excluding UKB)	Inverse variance weighted	21	0.0689583	0.121814	-0.169797	0.307713	1.07139	0.843836	1.36031	0.571328	20.1688	20	0.447414	0.0747364	0.0448857	0.112309	0.00197058	0.00265874	FALSE	0.494369
Cannabis use disorder	CUD	B1_ALL_eur_leave_ukbb_23andme	Hospitalized COVID-19 vs. not hospitalized COVID-19 (excluding UKB)	MR Egger	21	-0.572204	0.403728	-1.36351	0.219102	0.56428	0.255761	1.24496	0.172585	17.3965	19	0.563027	NA	NA	NA	NA	NA	NA	NA
Cannabis use disorder	CUD	B1_ALL_eur_leave_ukbb_23andme	Hospitalized COVID-19 vs. not hospitalized COVID-19 (excluding UKB)	Simple mode	21	-0.249228	0.323896	-0.884064	0.385608	0.779402	0.4131	1.47051	0.450608	NA	NA	NA	NA	NA	NA	NA	NA	NA	NA
Cannabis use disorder	CUD	B1_ALL_eur_leave_ukbb_23andme	Hospitalized COVID-19 vs. not hospitalized COVID-19 (excluding UKB)	Weighted median	21	-0.061451	0.165381	-0.385598	0.262696	0.940399	0.680044	1.30043	0.710211	NA	NA	NA	NA	NA	NA	NA	NA	NA	NA
Cannabis use disorder	CUD	B1_ALL_eur_leave_ukbb_23andme	Hospitalized COVID-19 vs. not hospitalized COVID-19 (excluding UKB)	Weighted mode	21	-0.196523	0.258479	-0.703142	0.310097	0.821583	0.495027	1.36356	0.455943	NA	NA	NA	NA	NA	NA	NA	NA	NA	NA
Cannabis use disorder	CUD	B2_ALL_eur_leave_23andme	Hospitalized COVID-19 vs. population	Inverse variance weighted	21	-0.0083451	0.0513471	-0.108985	0.0922952	0.99169	0.896744	1.09669	0.870894	16.327	20	0.696142	-0.0214346	0.0186387	0.264413	0.00197058	2.03852e-05	TRUE	4.22102e-93
Cannabis use disorder	CUD	B2_ALL_eur_leave_23andme	Hospitalized COVID-19 vs. population	MR Egger	21	0.175939	0.168273	-0.153875	0.505753	1.19237	0.857379	1.65823	0.308884	15.0045	19	0.722312	NA	NA	NA	NA	NA	NA	NA
Cannabis use disorder	CUD	B2_ALL_eur_leave_23andme	Hospitalized COVID-19 vs. population	Simple mode	21	0.0882225	0.122801	-0.152468	0.328913	1.09223	0.858586	1.38946	0.48081	NA	NA	NA	NA	NA	NA	NA	NA	NA	NA
Cannabis use disorder	CUD	B2_ALL_eur_leave_23andme	Hospitalized COVID-19 vs. population	Weighted median	21	0.0719749	0.0710819	-0.0673457	0.211295	1.07463	0.934872	1.23528	0.311269	NA	NA	NA	NA	NA	NA	NA	NA	NA	NA
Cannabis use disorder	CUD	B2_ALL_eur_leave_23andme	Hospitalized COVID-19 vs. population	Weighted mode	21	0.0882225	0.112103	-0.131499	0.307944	1.09223	0.87678	1.36062	0.440521	NA	NA	NA	NA	NA	NA	NA	NA	NA	NA
Cannabis use disorder	CUD	B2_ALL_eur_leave_ukbb_23andme	Hospitalized COVID-19 vs. population (excluding UKB)	Inverse variance weighted	21	-0.00592956	0.0635386	-0.130465	0.118606	0.994088	0.877687	1.12593	0.925648	14.3033	20	0.81479	-0.0155107	0.0230284	0.508711	0.00197058	2.24287e-05	TRUE	9.80053e-85
Cannabis use disorder	CUD	B2_ALL_eur_leave_ukbb_23andme	Hospitalized COVID-19 vs. population (excluding UKB)	MR Egger	21	0.127356	0.207836	-0.280003	0.534715	1.13582	0.755781	1.70696	0.547294	13.8497	19	0.792384	NA	NA	NA	NA	NA	NA	NA
Cannabis use disorder	CUD	B2_ALL_eur_leave_ukbb_23andme	Hospitalized COVID-19 vs. population (excluding UKB)	Simple mode	21	0.0349717	0.145787	-0.250771	0.320714	1.03559	0.778201	1.37811	0.812863	NA	NA	NA	NA	NA	NA	NA	NA	NA	NA
Cannabis use disorder	CUD	B2_ALL_eur_leave_ukbb_23andme	Hospitalized COVID-19 vs. population (excluding UKB)	Weighted median	21	-0.033948	0.0876513	-0.205745	0.137849	0.966622	0.814041	1.1478	0.698529	NA	NA	NA	NA	NA	NA	NA	NA	NA	NA
Cannabis use disorder	CUD	B2_ALL_eur_leave_ukbb_23andme	Hospitalized COVID-19 vs. population (excluding UKB)	Weighted mode	21	0.0144576	0.145955	-0.271613	0.300528	1.01456	0.762149	1.35057	0.92208	NA	NA	NA	NA	NA	NA	NA	NA	NA	NA
Cannabis use disorder	CUD	C2_ALL_eur_leave_23andme	COVID-19 vs. population	Inverse variance weighted	21	-0.0207841	0.026702	-0.0731201	0.0315518	0.97943	0.929489	1.03205	0.436349	23.6212	20	0.259329	-0.000803438	0.0100162	0.936906	0.00197058	2.07858e-05	TRUE	6.82817e-98
Cannabis use disorder	CUD	C2_ALL_eur_leave_23andme	COVID-19 vs. population	MR Egger	21	-0.0138745	0.0903903	-0.19104	0.163291	0.986221	0.8261	1.17738	0.879627	23.6132	19	0.211409	NA	NA	NA	NA	NA	NA	NA
Cannabis use disorder	CUD	C2_ALL_eur_leave_23andme	COVID-19 vs. population	Simple mode	21	-0.107187	0.0693718	-0.243155	0.0287821	0.898358	0.78415	1.0292	0.137998	NA	NA	NA	NA	NA	NA	NA	NA	NA	NA
Cannabis use disorder	CUD	C2_ALL_eur_leave_23andme	COVID-19 vs. population	Weighted median	21	-0.0208635	0.0359071	-0.0912415	0.0495145	0.979353	0.912797	1.05076	0.561213	NA	NA	NA	NA	NA	NA	NA	NA	NA	NA
Cannabis use disorder	CUD	C2_ALL_eur_leave_23andme	COVID-19 vs. population	Weighted mode	21	-0.0920795	0.0698396	-0.228965	0.0448062	0.912033	0.795356	1.04583	0.202256	NA	NA	NA	NA	NA	NA	NA	NA	NA	NA
Cannabis use disorder	CUD	C2_ALL_eur_leave_ukbb_23andme	COVID-19 vs. population (excluding UKB)	Inverse variance weighted	21	-0.0170552	0.0294165	-0.0747116	0.0406012	0.983089	0.928011	1.04144	0.562061	18.2789	20	0.569039	-0.00260259	0.0107811	0.811828	0.00197058	1.84561e-05	TRUE	2.23177e-94
Cannabis use disorder	CUD	C2_ALL_eur_leave_ukbb_23andme	COVID-19 vs. population (excluding UKB)	MR Egger	21	0.00532541	0.097265	-0.185314	0.195965	1.00534	0.830843	1.21648	0.956908	18.2207	19	0.507747	NA	NA	NA	NA	NA	NA	NA
Cannabis use disorder	CUD	C2_ALL_eur_leave_ukbb_23andme	COVID-19 vs. population (excluding UKB)	Simple mode	21	-0.0509681	0.0891546	-0.225711	0.123775	0.950309	0.797949	1.13176	0.573907	NA	NA	NA	NA	NA	NA	NA	NA	NA	NA
Cannabis use disorder	CUD	C2_ALL_eur_leave_ukbb_23andme	COVID-19 vs. population (excluding UKB)	Weighted median	21	-0.0326443	0.0420392	-0.115041	0.0497526	0.967883	0.891329	1.05101	0.437442	NA	NA	NA	NA	NA	NA	NA	NA	NA	NA
Cannabis use disorder	CUD	C2_ALL_eur_leave_ukbb_23andme	COVID-19 vs. population (excluding UKB)	Weighted mode	21	-0.0643041	0.0894541	-0.239634	0.111026	0.93772	0.786916	1.11742	0.480548	NA	NA	NA	NA	NA	NA	NA	NA	NA	NA
Alcoholic drinks per week	ieu-b-73	A2_ALL_eur_leave_23andme	Very severe respiratory confirmed COVID-19 vs. population	GSMR	43	0.363583	0.253728	-0.133724	0.86089	1.43847	0.874832	2.36526	0.151867		HEIDI P	0.27871	NA	NA	NA	NA	NA	NA	NA
Alcoholic drinks per week	ieu-b-73	A2_ALL_eur_leave_23andme	Very severe respiratory confirmed COVID-19 vs. population	Inverse variance weighted	22	0.330753	0.503727	-0.656551	1.31806	1.39202	0.518637	3.73616	0.511431	26.6236	21	0.183661	-0.0565201	0.0257978	0.0404727	0.00222766	3.86491e-05	TRUE	4.74686e-112
Alcoholic drinks per week	ieu-b-73	A2_ALL_eur_leave_23andme	Very severe respiratory confirmed COVID-19 vs. population	MR Egger	22	3.62678	1.57422	0.541314	6.71225	37.5917	1.71826	822.419	0.0320894	21.4707	20	0.369909	NA	NA	NA	NA	NA	NA	NA
Alcoholic drinks per week	ieu-b-73	A2_ALL_eur_leave_23andme	Very severe respiratory confirmed COVID-19 vs. population	Simple mode	22	1.19521	1.11205	-0.984402	3.37483	3.30427	0.373662	29.2194	0.294665	NA	NA	NA	NA	NA	NA	NA	NA	NA	NA
Alcoholic drinks per week	ieu-b-73	A2_ALL_eur_leave_23andme	Very severe respiratory confirmed COVID-19 vs. population	Weighted median	22	1.10072	0.666132	-0.204897	2.40634	3.00634	0.814731	11.0933	0.0984515	NA	NA	NA	NA	NA	NA	NA	NA	NA	NA
Alcoholic drinks per week	ieu-b-73	A2_ALL_eur_leave_23andme	Very severe respiratory confirmed COVID-19 vs. population	Weighted mode	22	1.38791	0.836348	-0.251335	3.02715	4.00645	0.777761	20.6383	0.111879	NA	NA	NA	NA	NA	NA	NA	NA	NA	NA
Alcoholic drinks per week	ieu-b-73	A2_ALL_eur_leave_ukbb_23andme	Very severe respiratory confirmed COVID-19 vs. population (excluding UKB)	GSMR	44	0.153723	0.26381	-0.363345	0.670791	1.16617	0.695347	1.95578	0.560092		HEIDI P	0.0601667	NA	NA	NA	NA	NA	NA	NA
Alcoholic drinks per week	ieu-b-73	A2_ALL_eur_leave_ukbb_23andme	Very severe respiratory confirmed COVID-19 vs. population (excluding UKB)	Inverse variance weighted	22	0.318509	0.553983	-0.767298	1.40432	1.37508	0.464266	4.07274	0.56533	27.8971	21	0.143092	-0.0485405	0.0299802	0.121091	0.00222766	7.59362e-05	TRUE	2.00122e-72
Alcoholic drinks per week	ieu-b-73	A2_ALL_eur_leave_ukbb_23andme	Very severe respiratory confirmed COVID-19 vs. population (excluding UKB)	MR Egger	22	3.14971	1.82829	-0.433737	6.73315	23.3293	0.648083	839.791	0.10036	24.6643	20	0.214575	NA	NA	NA	NA	NA	NA	NA
Alcoholic drinks per week	ieu-b-73	A2_ALL_eur_leave_ukbb_23andme	Very severe respiratory confirmed COVID-19 vs. population (excluding UKB)	Simple mode	22	1.56371	1.22374	-0.834821	3.96223	4.77649	0.433952	52.5746	0.215261	NA	NA	NA	NA	NA	NA	NA	NA	NA	NA
Alcoholic drinks per week	ieu-b-73	A2_ALL_eur_leave_ukbb_23andme	Very severe respiratory confirmed COVID-19 vs. population (excluding UKB)	Weighted median	22	0.960214	0.743259	-0.496574	2.417	2.61226	0.608612	11.2122	0.196393	NA	NA	NA	NA	NA	NA	NA	NA	NA	NA
Alcoholic drinks per week	ieu-b-73	A2_ALL_eur_leave_ukbb_23andme	Very severe respiratory confirmed COVID-19 vs. population (excluding UKB)	Weighted mode	22	1.46857	0.859814	-0.216669	3.1538	4.34301	0.805197	23.425	0.102377	NA	NA	NA	NA	NA	NA	NA	NA	NA	NA
Alcoholic drinks per week	ieu-b-73	B1_ALL_eur_leave_23andme	Hospitalized COVID-19 vs. not hospitalized COVID-19	GSMR	44	-0.0576831	0.306371	-0.65817	0.542804	0.943949	0.517798	1.72083	0.850658		HEIDI P	0.122496	NA	NA	NA	NA	NA	NA	NA
Alcoholic drinks per week	ieu-b-73	B1_ALL_eur_leave_23andme	Hospitalized COVID-19 vs. not hospitalized COVID-19	Inverse variance weighted	21	-0.378	0.480617	-1.32001	0.564009	0.68523	0.267133	1.75771	0.431581	12.1519	20	0.910748	-0.00800903	0.0260984	0.762274	0.00222766	0.000786889	TRUE	0.0163783
Alcoholic drinks per week	ieu-b-73	B1_ALL_eur_leave_23andme	Hospitalized COVID-19 vs. not hospitalized COVID-19	MR Egger	21	0.0773736	1.55978	-2.9798	3.13455	1.08045	0.0508028	22.9783	0.960955	12.0578	19	0.883142	NA	NA	NA	NA	NA	NA	NA
Alcoholic drinks per week	ieu-b-73	B1_ALL_eur_leave_23andme	Hospitalized COVID-19 vs. not hospitalized COVID-19	Simple mode	21	-0.181734	1.25335	-2.63829	2.27482	0.833823	0.0714834	9.72619	0.886163	NA	NA	NA	NA	NA	NA	NA	NA	NA	NA
Alcoholic drinks per week	ieu-b-73	B1_ALL_eur_leave_23andme	Hospitalized COVID-19 vs. not hospitalized COVID-19	Weighted median	21	-0.513842	0.640906	-1.77002	0.742333	0.598193	0.17033	2.10083	0.422701	NA	NA	NA	NA	NA	NA	NA	NA	NA	NA
Alcoholic drinks per week	ieu-b-73	B1_ALL_eur_leave_23andme	Hospitalized COVID-19 vs. not hospitalized COVID-19	Weighted mode	21	-1.25743	1.04338	-3.30246	0.787609	0.284385	0.0367926	2.19814	0.242216	NA	NA	NA	NA	NA	NA	NA	NA	NA	NA
Alcoholic drinks per week	ieu-b-73	B1_ALL_eur_leave_ukbb_23andme	Hospitalized COVID-19 vs. not hospitalized COVID-19 (excluding UKB)	GSMR	44	-0.0663479	0.427377	-0.904007	0.771311	0.935805	0.404944	2.1626	0.876628		HEIDI P	0.71421	NA	NA	NA	NA	NA	NA	NA
Alcoholic drinks per week	ieu-b-73	B1_ALL_eur_leave_ukbb_23andme	Hospitalized COVID-19 vs. not hospitalized COVID-19 (excluding UKB)	Inverse variance weighted	21	-0.564408	0.694951	-1.92651	0.797695	0.568697	0.145655	2.22042	0.416702	17.1789	20	0.64133	-0.0146068	0.0380999	0.705693	0.00222766	0.00179956	TRUE	0.637499
Alcoholic drinks per week	ieu-b-73	B1_ALL_eur_leave_ukbb_23andme	Hospitalized COVID-19 vs. not hospitalized COVID-19 (excluding UKB)	MR Egger	21	0.257947	2.25478	-4.16142	4.67731	1.29427	0.0155855	107.481	0.910121	17.0319	19	0.587707	NA	NA	NA	NA	NA	NA	NA
Alcoholic drinks per week	ieu-b-73	B1_ALL_eur_leave_ukbb_23andme	Hospitalized COVID-19 vs. not hospitalized COVID-19 (excluding UKB)	Simple mode	21	1.21754	1.67625	-2.06791	4.50299	3.37887	0.12645	90.2867	0.47604	NA	NA	NA	NA	NA	NA	NA	NA	NA	NA
Alcoholic drinks per week	ieu-b-73	B1_ALL_eur_leave_ukbb_23andme	Hospitalized COVID-19 vs. not hospitalized COVID-19 (excluding UKB)	Weighted median	21	-0.477976	0.996222	-2.43057	1.47462	0.620037	0.0879865	4.36938	0.631378	NA	NA	NA	NA	NA	NA	NA	NA	NA	NA
Alcoholic drinks per week	ieu-b-73	B1_ALL_eur_leave_ukbb_23andme	Hospitalized COVID-19 vs. not hospitalized COVID-19 (excluding UKB)	Weighted mode	21	-0.245987	1.22007	-2.63732	2.14535	0.781932	0.0715525	8.54504	0.842253	NA	NA	NA	NA	NA	NA	NA	NA	NA	NA
Alcoholic drinks per week	ieu-b-73	B2_ALL_eur_leave_23andme	Hospitalized COVID-19 vs. population	GSMR	43	-0.0498986	0.176859	-0.396542	0.296745	0.951326	0.672642	1.34547	0.777838		HEIDI P	0.16044	NA	NA	NA	NA	NA	NA	NA
Alcoholic drinks per week	ieu-b-73	B2_ALL_eur_leave_23andme	Hospitalized COVID-19 vs. population	Inverse variance weighted	21	0.0135431	0.296914	-0.568408	0.595494	1.01364	0.566426	1.81393	0.963619	18.8361	20	0.532504	-0.00306853	0.0164472	0.853977	0.00222766	1.57289e-05	TRUE	6.78869e-151
Alcoholic drinks per week	ieu-b-73	B2_ALL_eur_leave_23andme	Hospitalized COVID-19 vs. population	MR Egger	21	0.189363	0.988057	-1.74723	2.12595	1.20848	0.174256	8.38089	0.850048	18.8012	19	0.469651	NA	NA	NA	NA	NA	NA	NA
Alcoholic drinks per week	ieu-b-73	B2_ALL_eur_leave_23andme	Hospitalized COVID-19 vs. population	Simple mode	21	0.492672	0.725154	-0.928629	1.91397	1.63668	0.395095	6.77997	0.50467	NA	NA	NA	NA	NA	NA	NA	NA	NA	NA
Alcoholic drinks per week	ieu-b-73	B2_ALL_eur_leave_23andme	Hospitalized COVID-19 vs. population	Weighted median	21	0.307561	0.427512	-0.530363	1.14549	1.3601	0.588392	3.14397	0.471882	NA	NA	NA	NA	NA	NA	NA	NA	NA	NA
Alcoholic drinks per week	ieu-b-73	B2_ALL_eur_leave_23andme	Hospitalized COVID-19 vs. population	Weighted mode	21	0.338869	0.586116	-0.809918	1.48766	1.40336	0.444895	4.42671	0.569609	NA	NA	NA	NA	NA	NA	NA	NA	NA	NA
Alcoholic drinks per week	ieu-b-73	B2_ALL_eur_leave_ukbb_23andme	Hospitalized COVID-19 vs. population (excluding UKB)	Inverse variance weighted	21	0.0276156	0.406931	-0.769969	0.8252	1.028	0.463028	2.28234	0.945895	26.04	20	0.164496	-0.00458499	0.0233967	0.846717	0.00222766	3.00205e-05	TRUE	2.95786e-126
Alcoholic drinks per week	ieu-b-73	B2_ALL_eur_leave_ukbb_23andme	Hospitalized COVID-19 vs. population (excluding UKB)	MR Egger	21	0.290202	1.40336	-2.46039	3.04079	1.3367	0.0854018	20.9218	0.838374	25.9875	19	0.130539	NA	NA	NA	NA	NA	NA	NA
Alcoholic drinks per week	ieu-b-73	B2_ALL_eur_leave_ukbb_23andme	Hospitalized COVID-19 vs. population (excluding UKB)	Simple mode	21	1.59454	0.893789	-0.157283	3.34637	4.92608	0.854462	28.3995	0.0896003	NA	NA	NA	NA	NA	NA	NA	NA	NA	NA
Alcoholic drinks per week	ieu-b-73	B2_ALL_eur_leave_ukbb_23andme	Hospitalized COVID-19 vs. population (excluding UKB)	Weighted median	21	0.24845	0.539757	-0.809474	1.30637	1.28204	0.445092	3.69276	0.645302	NA	NA	NA	NA	NA	NA	NA	NA	NA	NA
Alcoholic drinks per week	ieu-b-73	B2_ALL_eur_leave_ukbb_23andme	Hospitalized COVID-19 vs. population (excluding UKB)	Weighted mode	21	0.548827	0.666589	-0.757688	1.85534	1.73122	0.468749	6.39388	0.420027	NA	NA	NA	NA	NA	NA	NA	NA	NA	NA
Alcoholic drinks per week	ieu-b-73	C2_ALL_eur_leave_23andme	COVID-19 vs. population	GSMR	43	0.105197	0.0953504	-0.0816898	0.292084	1.11093	0.921558	1.33922	0.269911		HEIDI P	0.175139	NA	NA	NA	NA	NA	NA	NA
Alcoholic drinks per week	ieu-b-73	C2_ALL_eur_leave_23andme	COVID-19 vs. population	Inverse variance weighted	21	0.0871319	0.151284	-0.209384	0.383648	1.09104	0.811084	1.46763	0.564649	20.7895	20	0.409613	0.003658	0.00838313	0.667499	0.00222766	1.43932e-05	TRUE	2.16235e-163
Alcoholic drinks per week	ieu-b-73	C2_ALL_eur_leave_23andme	COVID-19 vs. population	MR Egger	21	-0.121539	0.502535	-1.10651	0.86343	0.885557	0.330712	2.37128	0.811487	20.5833	19	0.360278	NA	NA	NA	NA	NA	NA	NA
Alcoholic drinks per week	ieu-b-73	C2_ALL_eur_leave_23andme	COVID-19 vs. population	Simple mode	21	0.0940673	0.364966	-0.621267	0.809401	1.09863	0.537263	2.24656	0.799239	NA	NA	NA	NA	NA	NA	NA	NA	NA	NA
Alcoholic drinks per week	ieu-b-73	C2_ALL_eur_leave_23andme	COVID-19 vs. population	Weighted median	21	-0.00422414	0.223308	-0.441908	0.43346	0.995785	0.642809	1.54258	0.984908	NA	NA	NA	NA	NA	NA	NA	NA	NA	NA
Alcoholic drinks per week	ieu-b-73	C2_ALL_eur_leave_23andme	COVID-19 vs. population	Weighted mode	21	-0.0961641	0.274436	-0.634058	0.44173	0.908315	0.530435	1.5554	0.729697	NA	NA	NA	NA	NA	NA	NA	NA	NA	NA
Alcoholic drinks per week	ieu-b-73	C2_ALL_eur_leave_ukbb_23andme	COVID-19 vs. population (excluding UKB)	GSMR	44	0.185378	0.109613	-0.0294635	0.400219	1.20367	0.970966	1.49215	0.0907958		HEIDI P	0.0844273	NA	NA	NA	NA	NA	NA	NA
Alcoholic drinks per week	ieu-b-73	C2_ALL_eur_leave_ukbb_23andme	COVID-19 vs. population (excluding UKB)	Inverse variance weighted	21	0.0909517	0.176312	-0.254619	0.436522	1.09522	0.775212	1.54732	0.605954	13.4767	20	0.856008	0.00407679	0.00960026	0.675859	0.00222766	1.24622e-05	TRUE	8.98007e-155
Alcoholic drinks per week	ieu-b-73	C2_ALL_eur_leave_ukbb_23andme	COVID-19 vs. population (excluding UKB)	MR Egger	21	-0.141104	0.574198	-1.26653	0.984324	0.868399	0.281807	2.676	0.808518	13.2964	19	0.82306	NA	NA	NA	NA	NA	NA	NA
Alcoholic drinks per week	ieu-b-73	C2_ALL_eur_leave_ukbb_23andme	COVID-19 vs. population (excluding UKB)	Simple mode	21	0.114922	0.393972	-0.657262	0.887107	1.12179	0.518268	2.42809	0.773519	NA	NA	NA	NA	NA	NA	NA	NA	NA	NA
Alcoholic drinks per week	ieu-b-73	C2_ALL_eur_leave_ukbb_23andme	COVID-19 vs. population (excluding UKB)	Weighted median	21	-0.0676947	0.244195	-0.546317	0.410928	0.934546	0.579078	1.50822	0.781615	NA	NA	NA	NA	NA	NA	NA	NA	NA	NA
Alcoholic drinks per week	ieu-b-73	C2_ALL_eur_leave_ukbb_23andme	COVID-19 vs. population (excluding UKB)	Weighted mode	21	-0.0951232	0.319273	-0.720897	0.530651	0.909261	0.486316	1.70004	0.768824	NA	NA	NA	NA	NA	NA	NA	NA	NA	NA
Lifetime smoking	lifetimesmoking	A2_ALL_eur_leave_23andme	Very severe respiratory confirmed COVID-19 vs. population	GSMR	166	0.563231	0.261876	0.049954	1.07651	1.75634	1.05122	2.93441	0.0314958		HEIDI P	0.754517	NA	NA	NA	NA	NA	NA	NA
Lifetime smoking	lifetimesmoking	A2_ALL_eur_leave_23andme	Very severe respiratory confirmed COVID-19 vs. population	Inverse variance weighted	91	0.988601	0.326642	0.348383	1.62882	2.68747	1.41677	5.09785	0.00247355	88.0239	90	0.53926	0.00286051	0.0131956	0.828878	0.00936332	0.000145844	TRUE	0
Lifetime smoking	lifetimesmoking	A2_ALL_eur_leave_23andme	Very severe respiratory confirmed COVID-19 vs. population	MR Egger	91	0.734889	1.21511	-1.64672	3.1165	2.08525	0.192681	22.5672	0.546855	87.977	89	0.510743	NA	NA	NA	NA	NA	NA	NA
Lifetime smoking	lifetimesmoking	A2_ALL_eur_leave_23andme	Very severe respiratory confirmed COVID-19 vs. population	Simple mode	91	1.17358	1.08012	-0.943455	3.29061	3.23354	0.389281	26.8592	0.280148	NA	NA	NA	NA	NA	NA	NA	NA	NA	NA
Lifetime smoking	lifetimesmoking	A2_ALL_eur_leave_23andme	Very severe respiratory confirmed COVID-19 vs. population	Weighted median	91	1.02588	0.499169	0.0475078	2.00425	2.78954	1.04865	7.42051	0.0398622	NA	NA	NA	NA	NA	NA	NA	NA	NA	NA
Lifetime smoking	lifetimesmoking	A2_ALL_eur_leave_23andme	Very severe respiratory confirmed COVID-19 vs. population	Weighted mode	91	1.08698	0.841921	-0.563188	2.73714	2.9653	0.569391	15.4428	0.199987	NA	NA	NA	NA	NA	NA	NA	NA	NA	NA
Lifetime smoking	lifetimesmoking	A2_ALL_eur_leave_ukbb_23andme	Very severe respiratory confirmed COVID-19 vs. population (excluding UKB)	GSMR	166	0.39208	0.281926	-0.160495	0.944655	1.48006	0.851722	2.57193	0.164311		HEIDI P	0.916565	NA	NA	NA	NA	NA	NA	NA
Lifetime smoking	lifetimesmoking	A2_ALL_eur_leave_ukbb_23andme	Very severe respiratory confirmed COVID-19 vs. population (excluding UKB)	Inverse variance weighted	90	0.627415	0.351505	-0.0615346	1.31636	1.87276	0.94032	3.72984	0.0742711	80.2812	89	0.734256	0.00815267	0.0142096	0.567604	0.00936332	0.000237239	TRUE	1.15051e-300
Lifetime smoking	lifetimesmoking	A2_ALL_eur_leave_ukbb_23andme	Very severe respiratory confirmed COVID-19 vs. population (excluding UKB)	MR Egger	90	-0.0932632	1.30435	-2.64979	2.46327	0.910954	0.0706659	11.7431	0.943161	79.952	88	0.717528	NA	NA	NA	NA	NA	NA	NA
Lifetime smoking	lifetimesmoking	A2_ALL_eur_leave_ukbb_23andme	Very severe respiratory confirmed COVID-19 vs. population (excluding UKB)	Simple mode	90	0.263232	1.19532	-2.07959	2.60605	1.30113	0.124982	13.5455	0.826205	NA	NA	NA	NA	NA	NA	NA	NA	NA	NA
Lifetime smoking	lifetimesmoking	A2_ALL_eur_leave_ukbb_23andme	Very severe respiratory confirmed COVID-19 vs. population (excluding UKB)	Weighted median	90	0.398651	0.528554	-0.637314	1.43462	1.48981	0.52871	4.19804	0.450711	NA	NA	NA	NA	NA	NA	NA	NA	NA	NA
Lifetime smoking	lifetimesmoking	A2_ALL_eur_leave_ukbb_23andme	Very severe respiratory confirmed COVID-19 vs. population (excluding UKB)	Weighted mode	90	0.216596	0.970603	-1.68579	2.11898	1.24184	0.185299	8.32263	0.823926	NA	NA	NA	NA	NA	NA	NA	NA	NA	NA
Lifetime smoking	lifetimesmoking	B1_ALL_eur_leave_23andme	Hospitalized COVID-19 vs. not hospitalized COVID-19	GSMR	166	0.827388	0.276249	0.28594	1.36884	2.28734	1.33101	3.93077	0.00274378		HEIDI P	0.361457	NA	NA	NA	NA	NA	NA	NA
Lifetime smoking	lifetimesmoking	B1_ALL_eur_leave_23andme	Hospitalized COVID-19 vs. not hospitalized COVID-19	Inverse variance weighted	91	1.23531	0.352653	0.544115	1.92651	3.43946	1.72308	6.86553	0.00046019	91.7755	90	0.428139	-0.00661713	0.0144606	0.648357	0.00936332	0.00675612	TRUE	0.0684348
Lifetime smoking	lifetimesmoking	B1_ALL_eur_leave_23andme	Hospitalized COVID-19 vs. not hospitalized COVID-19	MR Egger	91	1.82541	1.33732	-0.79573	4.44655	6.20534	0.451252	85.3321	0.1757	91.5601	89	0.405182	NA	NA	NA	NA	NA	NA	NA
Lifetime smoking	lifetimesmoking	B1_ALL_eur_leave_23andme	Hospitalized COVID-19 vs. not hospitalized COVID-19	Simple mode	91	1.15084	1.28568	-1.36909	3.67076	3.16083	0.254339	39.2818	0.37311	NA	NA	NA	NA	NA	NA	NA	NA	NA	NA
Lifetime smoking	lifetimesmoking	B1_ALL_eur_leave_23andme	Hospitalized COVID-19 vs. not hospitalized COVID-19	Weighted median	91	1.12274	0.501475	0.139853	2.10564	3.07328	1.1501	8.21232	0.0251635	NA	NA	NA	NA	NA	NA	NA	NA	NA	NA
Lifetime smoking	lifetimesmoking	B1_ALL_eur_leave_23andme	Hospitalized COVID-19 vs. not hospitalized COVID-19	Weighted mode	91	0.634308	1.26526	-1.84559	3.11421	1.88572	0.157932	22.5156	0.617364	NA	NA	NA	NA	NA	NA	NA	NA	NA	NA
Lifetime smoking	lifetimesmoking	B1_ALL_eur_leave_ukbb_23andme	Hospitalized COVID-19 vs. not hospitalized COVID-19 (excluding UKB)	GSMR	165	0.54901	0.205889	0.145468	0.952552	1.73154	1.15658	2.59232	0.00766386		HEIDI P	0.404935	NA	NA	NA	NA	NA	NA	NA
Lifetime smoking	lifetimesmoking	B1_ALL_eur_leave_ukbb_23andme	Hospitalized COVID-19 vs. not hospitalized COVID-19 (excluding UKB)	Inverse variance weighted	91	1.18576	0.534564	0.138012	2.2335	3.27317	1.14799	9.33252	0.0265428	99.3659	90	0.234364	0.00893786	0.0218883	0.684006	0.00936332	0.0112317	FALSE	0.365501
Lifetime smoking	lifetimesmoking	B1_ALL_eur_leave_ukbb_23andme	Hospitalized COVID-19 vs. not hospitalized COVID-19 (excluding UKB)	MR Egger	91	0.392228	2.01616	-3.55944	4.3439	1.48028	0.0284547	77.0071	0.846194	99.1801	89	0.216146	NA	NA	NA	NA	NA	NA	NA
Lifetime smoking	lifetimesmoking	B1_ALL_eur_leave_ukbb_23andme	Hospitalized COVID-19 vs. not hospitalized COVID-19 (excluding UKB)	Simple mode	91	-0.158787	2.03449	-4.1464	3.82882	0.853178	0.0158213	46.0083	0.937964	NA	NA	NA	NA	NA	NA	NA	NA	NA	NA
Lifetime smoking	lifetimesmoking	B1_ALL_eur_leave_ukbb_23andme	Hospitalized COVID-19 vs. not hospitalized COVID-19 (excluding UKB)	Weighted median	91	0.275634	0.767903	-1.22946	1.78072	1.31737	0.292451	5.93416	0.719637	NA	NA	NA	NA	NA	NA	NA	NA	NA	NA
Lifetime smoking	lifetimesmoking	B1_ALL_eur_leave_ukbb_23andme	Hospitalized COVID-19 vs. not hospitalized COVID-19 (excluding UKB)	Weighted mode	91	-0.330852	1.78126	-3.82212	3.16041	0.718312	0.0218815	23.5803	0.853066	NA	NA	NA	NA	NA	NA	NA	NA	NA	NA
Lifetime smoking	lifetimesmoking	B2_ALL_eur_leave_23andme	Hospitalized COVID-19 vs. population	GSMR	164	0.889391	0.171823	0.552618	1.22616	2.43365	1.7378	3.40813	2.26444e-07		HEIDI P	0.0588477	NA	NA	NA	NA	NA	NA	NA
Lifetime smoking	lifetimesmoking	B2_ALL_eur_leave_23andme	Hospitalized COVID-19 vs. population	Inverse variance weighted	91	1.24872	0.226922	0.803956	1.69349	3.48589	2.23436	5.43843	3.73649e-08	100.686	90	0.20718	0.0169991	0.00911815	0.0655733	0.00936332	0.000119423	TRUE	0
Lifetime smoking	lifetimesmoking	B2_ALL_eur_leave_23andme	Hospitalized COVID-19 vs. population	MR Egger	91	-0.266062	0.84279	-1.91793	1.38581	0.766391	0.146911	3.99805	0.752975	96.902	89	0.265905	NA	NA	NA	NA	NA	NA	NA
Lifetime smoking	lifetimesmoking	B2_ALL_eur_leave_23andme	Hospitalized COVID-19 vs. population	Simple mode	91	1.93503	0.766717	0.432261	3.43779	6.92423	1.54074	31.1182	0.0133639	NA	NA	NA	NA	NA	NA	NA	NA	NA	NA
Lifetime smoking	lifetimesmoking	B2_ALL_eur_leave_23andme	Hospitalized COVID-19 vs. population	Weighted median	91	1.40817	0.325931	0.769344	2.04699	4.08846	2.15835	7.74457	1.5571e-05	NA	NA	NA	NA	NA	NA	NA	NA	NA	NA
Lifetime smoking	lifetimesmoking	B2_ALL_eur_leave_23andme	Hospitalized COVID-19 vs. population	Weighted mode	91	1.46888	0.633272	0.227665	2.71009	4.34435	1.25566	15.0306	0.0226308	NA	NA	NA	NA	NA	NA	NA	NA	NA	NA
Lifetime smoking	lifetimesmoking	B2_ALL_eur_leave_ukbb_23andme	Hospitalized COVID-19 vs. population (excluding UKB)	GSMR	165	0.54901	0.205889	0.145468	0.952552	1.73154	1.15658	2.59232	0.00766386		HEIDI P	0.404935	NA	NA	NA	NA	NA	NA	NA
Lifetime smoking	lifetimesmoking	B2_ALL_eur_leave_ukbb_23andme	Hospitalized COVID-19 vs. population (excluding UKB)	Inverse variance weighted	91	0.882841	0.257559	0.378026	1.38766	2.41776	1.4594	4.00545	0.000608652	79.0898	90	0.787669	0.0212784	0.0104822	0.0453475	0.00936332	0.000111459	TRUE	0
Lifetime smoking	lifetimesmoking	B2_ALL_eur_leave_ukbb_23andme	Hospitalized COVID-19 vs. population (excluding UKB)	MR Egger	91	-1.0091	0.966945	-2.90431	0.886116	0.364548	0.0547866	2.42569	0.2995	74.9691	89	0.855872	NA	NA	NA	NA	NA	NA	NA
Lifetime smoking	lifetimesmoking	B2_ALL_eur_leave_ukbb_23andme	Hospitalized COVID-19 vs. population (excluding UKB)	Simple mode	91	1.60153	0.927091	-0.215571	3.41863	4.9606	0.806081	30.5274	0.0875124	NA	NA	NA	NA	NA	NA	NA	NA	NA	NA
Lifetime smoking	lifetimesmoking	B2_ALL_eur_leave_ukbb_23andme	Hospitalized COVID-19 vs. population (excluding UKB)	Weighted median	91	0.93489	0.390683	0.169151	1.70063	2.54693	1.1843	5.47739	0.016713	NA	NA	NA	NA	NA	NA	NA	NA	NA	NA
Lifetime smoking	lifetimesmoking	B2_ALL_eur_leave_ukbb_23andme	Hospitalized COVID-19 vs. population (excluding UKB)	Weighted mode	91	1.20213	0.768257	-0.303657	2.70791	3.32719	0.738114	14.9979	0.121152	NA	NA	NA	NA	NA	NA	NA	NA	NA	NA
Lifetime smoking	lifetimesmoking	C2_ALL_eur_leave_23andme	COVID-19 vs. population	GSMR	165	0.221701	0.0849797	0.0551408	0.388261	1.2482	1.05669	1.47441	0.00908406		HEIDI P	0.119797	NA	NA	NA	NA	NA	NA	NA
Lifetime smoking	lifetimesmoking	C2_ALL_eur_leave_23andme	COVID-19 vs. population	Inverse variance weighted	91	0.193468	0.115838	-0.0335737	0.420511	1.21345	0.966984	1.52274	0.0948865	104.43	90	0.141857	0.0105181	0.00463076	0.0255365	0.00936332	7.45435e-05	TRUE	0
Lifetime smoking	lifetimesmoking	C2_ALL_eur_leave_23andme	COVID-19 vs. population	MR Egger	91	-0.747915	0.429652	-1.59003	0.0942032	0.473353	0.203919	1.09878	0.0851842	98.7084	89	0.225923	NA	NA	NA	NA	NA	NA	NA
Lifetime smoking	lifetimesmoking	C2_ALL_eur_leave_23andme	COVID-19 vs. population	Simple mode	91	-0.204289	0.437598	-1.06198	0.653403	0.815227	0.34577	1.92207	0.641742	NA	NA	NA	NA	NA	NA	NA	NA	NA	NA
Lifetime smoking	lifetimesmoking	C2_ALL_eur_leave_23andme	COVID-19 vs. population	Weighted median	91	0.136083	0.170421	-0.197942	0.470108	1.14578	0.820418	1.60017	0.424573	NA	NA	NA	NA	NA	NA	NA	NA	NA	NA
Lifetime smoking	lifetimesmoking	C2_ALL_eur_leave_23andme	COVID-19 vs. population	Weighted mode	91	-0.204289	0.338325	-0.867405	0.458827	0.815227	0.42004	1.58222	0.547479	NA	NA	NA	NA	NA	NA	NA	NA	NA	NA
Lifetime smoking	lifetimesmoking	C2_ALL_eur_leave_ukbb_23andme	COVID-19 vs. population (excluding UKB)	GSMR	165	-0.0315709	0.10126	-0.23004	0.166899	0.968922	0.794501	1.18163	0.755208		HEIDI P	0.316022	NA	NA	NA	NA	NA	NA	NA
Lifetime smoking	lifetimesmoking	C2_ALL_eur_leave_ukbb_23andme	COVID-19 vs. population (excluding UKB)	Inverse variance weighted	91	-0.163818	0.127873	-0.414449	0.086812	0.848896	0.660704	1.09069	0.200157	89.3769	90	0.498724	0.00780633	0.00523301	0.139301	0.00936332	7.99536e-05	TRUE	0
Lifetime smoking	lifetimesmoking	C2_ALL_eur_leave_ukbb_23andme	COVID-19 vs. population (excluding UKB)	MR Egger	91	-0.862363	0.485418	-1.81378	0.0890564	0.422163	0.163036	1.09314	0.0790616	87.1516	89	0.53563	NA	NA	NA	NA	NA	NA	NA
Lifetime smoking	lifetimesmoking	C2_ALL_eur_leave_ukbb_23andme	COVID-19 vs. population (excluding UKB)	Simple mode	91	-0.186613	0.485444	-1.13808	0.764858	0.829765	0.320432	2.14869	0.701576	NA	NA	NA	NA	NA	NA	NA	NA	NA	NA
Lifetime smoking	lifetimesmoking	C2_ALL_eur_leave_ukbb_23andme	COVID-19 vs. population (excluding UKB)	Weighted median	91	-0.184292	0.19554	-0.567551	0.198966	0.831693	0.566912	1.22014	0.345947	NA	NA	NA	NA	NA	NA	NA	NA	NA	NA
Lifetime smoking	lifetimesmoking	C2_ALL_eur_leave_ukbb_23andme	COVID-19 vs. population (excluding UKB)	Weighted mode	91	-0.150994	0.410918	-0.956392	0.654405	0.859853	0.384277	1.924	0.714142	NA	NA	NA	NA	NA	NA	NA	NA	NA	NA
Notes: Insufficient number of insufficient loci for GSMR using Alcohol use disorder and cannabis use disorder
Abbreviations:
NSNP	Number of instrument variants
Beta	Regression estimate
SE	Standard error of estimate
Lower 95% CI	Lower bound of 95% confidence interval of estimate
Upper 95% CI	Upper bound of 95% confidence interval of estimate
OR	Odds ratio (exponentiated Beta)
OR Lower 95% CI	Lower bound of 95% confidence interval of OR
OR Upper 95% CI	Upper bound of 95% confidence interval of OR
P	P value of estimate
Heterogeneity test:
Q	Q statistic
Q df	Q degrees of freedom
Q P	P value of Q statistic
Pleiotropy test:
Egger intercept	Intercept estimated by MR Egger method
SE	Standard error of Egger intercept estimate
Egger P	P value of Egger intercept estimate
Directionality test:
SNP R2 exposure	Exposure variance explained by instruments SNPs
SNP R2 outcome	Outcome variance explained by instruments SNPs
Correct causal direction	True or false
Steiger P	P value of test
P-value < Bonferroni corrected p-value (0.0025)

## Sheet: Supp Data 9
Table 9. Leave-one-out analyes for substance use and dependence on COVID-19
EXPOSURE	OUTCOME*	SNP	Beta	SE	P		EXPOSURE	OUTCOME*	SNP	Beta	SE	P		EXPOSURE	OUTCOME*	SNP	Beta	SE	P		EXPOSURE	OUTCOME*	SNP	Beta	SE	P		EXPOSURE	OUTCOME*	SNP	Beta	SE	P		EXPOSURE	OUTCOME*	SNP	Beta	SE	P		EXPOSURE	OUTCOME*	SNP	Beta	SE	P		EXPOSURE
Alcohol use disorder	Very severe respiratory confirmed COVID-19 vs. population	rs10191160	-0.104706	0.112229	0.350836		Alcohol use disorder	Very severe respiratory confirmed COVID-19 vs. population (excluding UKB)	rs10191160	-0.130359	0.11013	0.236537		Alcohol use disorder	Hospitalized vs. not hospitalized COVID-19	rs10191160	-0.186083	0.0953179	0.0509104		Alcohol use disorder	Hospitalized vs. not hospitalized COVID-19 (excluding UKB)	rs10191160	-0.162048	0.143866	0.260006		Alcohol use disorder	Hospitalized COVID-19 vs. population	rs10191160	-0.0759435	0.0767076	0.322155		Alcohol use disorder	Hospitalized COVID-19 vs. population (excluding UKB)	rs10191160	-0.110822	0.0847816	0.191161		Alcohol use disorder	COVID-19 vs. population	rs10191160	0.0791127	0.0420266	0.059776		Alcohol use disorder
Alcohol use disorder	Very severe respiratory confirmed COVID-19 vs. population	rs1028427	-0.0641929	0.103994	0.537053		Alcohol use disorder	Very severe respiratory confirmed COVID-19 vs. population (excluding UKB)	rs1028427	-0.101796	0.102756	0.321853		Alcohol use disorder	Hospitalized vs. not hospitalized COVID-19	rs1028427	-0.172901	0.0950139	0.0687978		Alcohol use disorder	Hospitalized vs. not hospitalized COVID-19 (excluding UKB)	rs1028427	-0.0780686	0.145238	0.590907		Alcohol use disorder	Hospitalized COVID-19 vs. population	rs1028427	-0.042228	0.0745068	0.570873		Alcohol use disorder	Hospitalized COVID-19 vs. population (excluding UKB)	rs1028427	-0.0496534	0.0763712	0.51559		Alcohol use disorder	COVID-19 vs. population	rs1028427	0.0896826	0.0380364	0.0183832		Alcohol use disorder
Alcohol use disorder	Very severe respiratory confirmed COVID-19 vs. population	rs10789062	-0.135628	0.09818	0.167149		Alcohol use disorder	Very severe respiratory confirmed COVID-19 vs. population (excluding UKB)	rs10789062	-0.16198	0.102931	0.115562		Alcohol use disorder	Hospitalized vs. not hospitalized COVID-19	rs10789062	-0.221915	0.095843	0.0205912		Alcohol use disorder	Hospitalized vs. not hospitalized COVID-19 (excluding UKB)	rs10789062	-0.208452	0.146229	0.154008		Alcohol use disorder	Hospitalized COVID-19 vs. population	rs10789062	-0.0936838	0.0678687	0.167473		Alcohol use disorder	Hospitalized COVID-19 vs. population (excluding UKB)	rs10789062	-0.118248	0.0803582	0.141152		Alcohol use disorder	COVID-19 vs. population	rs10789062	0.0505698	0.0319769	0.113776		Alcohol use disorder
Alcohol use disorder	Very severe respiratory confirmed COVID-19 vs. population	rs147909804	-0.0606235	0.100276	0.545468		Alcohol use disorder	Very severe respiratory confirmed COVID-19 vs. population (excluding UKB)	rs147909804	-0.110445	0.101443	0.276272		Alcohol use disorder	Hospitalized vs. not hospitalized COVID-19	rs147909804	-0.183381	0.0971326	0.0590336		Alcohol use disorder	Hospitalized vs. not hospitalized COVID-19 (excluding UKB)	rs147909804	-0.180071	0.144297	0.212062		Alcohol use disorder	Hospitalized COVID-19 vs. population	rs187025437	-0.0688301	0.0772929	0.373192		Alcohol use disorder	Hospitalized COVID-19 vs. population (excluding UKB)	rs187025437	-0.0949343	0.0879651	0.280487		Alcohol use disorder	COVID-19 vs. population	rs187025437	0.07656	0.0418653	0.0674416		Alcohol use disorder
Alcohol use disorder	Very severe respiratory confirmed COVID-19 vs. population	rs187025437	-0.11847	0.10624	0.264801		Alcohol use disorder	Very severe respiratory confirmed COVID-19 vs. population (excluding UKB)	rs187025437	-0.150367	0.1053	0.153295		Alcohol use disorder	Hospitalized vs. not hospitalized COVID-19	rs187025437	-0.192815	0.0946188	0.0415691		Alcohol use disorder	Hospitalized vs. not hospitalized COVID-19 (excluding UKB)	rs187025437	-0.198708	0.142118	0.162056		Alcohol use disorder	Hospitalized COVID-19 vs. population	rs56328486	-0.0270617	0.0715759	0.705368		Alcohol use disorder	Hospitalized COVID-19 vs. population (excluding UKB)	rs56328486	-0.0434148	0.0790895	0.583051		Alcohol use disorder	COVID-19 vs. population	rs56328486	0.0708721	0.0425648	0.0959046		Alcohol use disorder
Alcohol use disorder	Very severe respiratory confirmed COVID-19 vs. population	rs56328486	-0.0365824	0.0967825	0.705441		Alcohol use disorder	Very severe respiratory confirmed COVID-19 vs. population (excluding UKB)	rs56328486	-0.0688131	0.10561	0.514672		Alcohol use disorder	Hospitalized vs. not hospitalized COVID-19	rs56328486	-0.186365	0.0967938	0.0541812		Alcohol use disorder	Hospitalized vs. not hospitalized COVID-19 (excluding UKB)	rs56328486	-0.173181	0.148207	0.242603		Alcohol use disorder	Hospitalized COVID-19 vs. population	rs5768156	-0.0311832	0.0697268	0.654716		Alcohol use disorder	Hospitalized COVID-19 vs. population (excluding UKB)	rs5768156	-0.0564613	0.0825387	0.493938		Alcohol use disorder	COVID-19 vs. population	rs5768156	0.0938391	0.0341353	0.00597713		Alcohol use disorder
Alcohol use disorder	Very severe respiratory confirmed COVID-19 vs. population	rs5768156	-0.0770891	0.112109	0.491688		Alcohol use disorder	Very severe respiratory confirmed COVID-19 vs. population (excluding UKB)	rs5768156	-0.120656	0.110789	0.276125		Alcohol use disorder	Hospitalized vs. not hospitalized COVID-19	rs5768156	-0.172636	0.0942744	0.0670691		Alcohol use disorder	Hospitalized vs. not hospitalized COVID-19 (excluding UKB)	rs5768156	-0.141528	0.144158	0.32622		Alcohol use disorder	Hospitalized COVID-19 vs. population	rs77694582	-0.0978204	0.0656448	0.136186		Alcohol use disorder	Hospitalized COVID-19 vs. population (excluding UKB)	rs77694582	-0.117185	0.0837076	0.161533		Alcohol use disorder	COVID-19 vs. population	rs77694582	0.0610608	0.0377827	0.106072		Alcohol use disorder
Alcohol use disorder	Very severe respiratory confirmed COVID-19 vs. population	rs77694582	-0.117365	0.103656	0.165534		Alcohol use disorder	Very severe respiratory confirmed COVID-19 vs. population (excluding UKB)	rs77694582	-0.199705	0.107144	0.0623368		Alcohol use disorder	Hospitalized vs. not hospitalized COVID-19	rs77694582	-0.220023	0.094605	0.0200347		Alcohol use disorder	Hospitalized vs. not hospitalized COVID-19 (excluding UKB)	rs77694582	-0.196422	0.144321	0.173511		Alcohol use disorder	Hospitalized COVID-19 vs. population	rs8088633	-0.0455853	0.0778716	0.558285		Alcohol use disorder	Hospitalized COVID-19 vs. population (excluding UKB)	rs8088633	-0.0990098	0.0900868	0.271747		Alcohol use disorder	COVID-19 vs. population	rs8088633	0.0782693	0.041779	0.0610111		Alcohol use disorder
Alcohol use disorder	Very severe respiratory confirmed COVID-19 vs. population	rs8088633	-0.107612	0.115052	0.349618		Alcohol use disorder	Very severe respiratory confirmed COVID-19 vs. population (excluding UKB)	rs8088633	-0.150107	0.112484	0.182051		Alcohol use disorder	Hospitalized vs. not hospitalized COVID-19	rs8088633	-0.173434	0.094921	0.0676791		Alcohol use disorder	Hospitalized vs. not hospitalized COVID-19 (excluding UKB)	rs8088633	-0.12231	0.144853	0.39846		Alcohol use disorder	Hospitalized COVID-19 vs. population	All	-0.0603971	0.0680759	0.37497		Alcohol use disorder	Hospitalized COVID-19 vs. population (excluding UKB)	All	-0.0862389	0.077748	0.267339		Alcohol use disorder	COVID-19 vs. population	All	0.0750641	0.036363	0.0389894		Alcohol use disorder
Alcohol use disorder	Very severe respiratory confirmed COVID-19 vs. population	All	-0.0941215	0.0994047	0.343714		Alcohol use disorder	Very severe respiratory confirmed COVID-19 vs. population (excluding UKB)	All	-0.132297	0.0984639	0.179075		Alcohol use disorder	Hospitalized vs. not hospitalized COVID-19	All	-0.189935	0.0899225	0.0346683		Alcohol use disorder	Hospitalized vs. not hospitalized COVID-19 (excluding UKB)	All	-0.162387	0.136503	0.234197
Cannabis use	Very severe respiratory confirmed COVID-19 vs. population	rs10176762	0.169978	0.127837	0.183634		Cannabis use	Very severe respiratory confirmed COVID-19 vs. population (excluding UKB)	rs10176762	0.0334536	0.138514	0.809154		Cannabis use	Hospitalized vs. not hospitalized COVID-19	rs10176762	-0.129702	0.128778	0.313851		Cannabis use	Hospitalized vs. not hospitalized COVID-19 (excluding UKB)	rs10176762	-0.131364	0.18755	0.483666		Cannabis use	Hospitalized COVID-19 vs. population	rs10176762	0.00215647	0.0809601	0.97875		Cannabis use	Hospitalized COVID-19 vs. population (excluding UKB)	rs10176762	-0.073685	0.102457	0.472031		Cannabis use	COVID-19 vs. population	rs10176762	0.101442	0.0467673	0.0300774		Cannabis use
Cannabis use	Very severe respiratory confirmed COVID-19 vs. population	rs10421376	0.176548	0.127843	0.167288		Cannabis use	Very severe respiratory confirmed COVID-19 vs. population (excluding UKB)	rs10421376	0.0338675	0.138477	0.806789		Cannabis use	Hospitalized vs. not hospitalized COVID-19	rs10421376	-0.155539	0.128497	0.226109		Cannabis use	Hospitalized vs. not hospitalized COVID-19 (excluding UKB)	rs10421376	-0.17655	0.186396	0.343551		Cannabis use	Hospitalized COVID-19 vs. population	rs10421376	-0.0214018	0.0808598	0.791258		Cannabis use	Hospitalized COVID-19 vs. population (excluding UKB)	rs10421376	-0.101674	0.107441	0.343984		Cannabis use	COVID-19 vs. population	rs10421376	0.102287	0.0467761	0.0287615		Cannabis use
Cannabis use	Very severe respiratory confirmed COVID-19 vs. population	rs10849337	0.136336	0.127951	0.286634		Cannabis use	Very severe respiratory confirmed COVID-19 vs. population (excluding UKB)	rs10849337	-0.00594715	0.138644	0.965785		Cannabis use	Hospitalized vs. not hospitalized COVID-19	rs10849337	-0.179175	0.128563	0.163415		Cannabis use	Hospitalized vs. not hospitalized COVID-19 (excluding UKB)	rs10849337	-0.19009	0.186829	0.308937		Cannabis use	Hospitalized COVID-19 vs. population	rs10849337	-0.0168161	0.0809075	0.835351		Cannabis use	Hospitalized COVID-19 vs. population (excluding UKB)	rs10849337	-0.092886	0.106982	0.385264		Cannabis use	COVID-19 vs. population	rs10849337	0.111504	0.0459568	0.0152545		Cannabis use
Cannabis use	Very severe respiratory confirmed COVID-19 vs. population	rs10883796	0.144671	0.129578	0.264219		Cannabis use	Very severe respiratory confirmed COVID-19 vs. population (excluding UKB)	rs10883796	-0.0116341	0.140647	0.934075		Cannabis use	Hospitalized vs. not hospitalized COVID-19	rs10883796	-0.145698	0.129318	0.259884		Cannabis use	Hospitalized vs. not hospitalized COVID-19 (excluding UKB)	rs10883796	-0.193775	0.188531	0.304036		Cannabis use	Hospitalized COVID-19 vs. population	rs10883796	-0.0243446	0.0816135	0.765481		Cannabis use	Hospitalized COVID-19 vs. population (excluding UKB)	rs10883796	-0.122045	0.107403	0.255817		Cannabis use	COVID-19 vs. population	rs10883796	0.0961594	0.046494	0.03862		Cannabis use
Cannabis use	Very severe respiratory confirmed COVID-19 vs. population	rs113527454	0.182954	0.127924	0.152665		Cannabis use	Very severe respiratory confirmed COVID-19 vs. population (excluding UKB)	rs113527454	0.0460779	0.138622	0.739587		Cannabis use	Hospitalized vs. not hospitalized COVID-19	rs113527454	-0.129973	0.128835	0.313051		Cannabis use	Hospitalized vs. not hospitalized COVID-19 (excluding UKB)	rs113527454	-0.155701	0.187819	0.407107		Cannabis use	Hospitalized COVID-19 vs. population	rs113527454	0.00218942	0.081001	0.978436		Cannabis use	Hospitalized COVID-19 vs. population (excluding UKB)	rs113527454	-0.077401	0.104016	0.456802		Cannabis use	COVID-19 vs. population	rs113527454	0.108187	0.0465646	0.020159		Cannabis use
Cannabis use	Very severe respiratory confirmed COVID-19 vs. population	rs1154693	0.121159	0.12791	0.343525		Cannabis use	Very severe respiratory confirmed COVID-19 vs. population (excluding UKB)	rs1154693	-0.0272355	0.138541	0.844149		Cannabis use	Hospitalized vs. not hospitalized COVID-19	rs1154693	-0.116873	0.129031	0.365058		Cannabis use	Hospitalized vs. not hospitalized COVID-19 (excluding UKB)	rs1154693	-0.152546	0.187843	0.416737		Cannabis use	Hospitalized COVID-19 vs. population	rs1154693	-0.00239335	0.0810832	0.976452		Cannabis use	Hospitalized COVID-19 vs. population (excluding UKB)	rs1154693	-0.0886636	0.106724	0.406102		Cannabis use	COVID-19 vs. population	rs1154693	0.109095	0.0466172	0.0192724		Cannabis use
Cannabis use	Very severe respiratory confirmed COVID-19 vs. population	rs116643059	0.158151	0.128377	0.217977		Cannabis use	Very severe respiratory confirmed COVID-19 vs. population (excluding UKB)	rs116643059	0.0111375	0.140459	0.936799		Cannabis use	Hospitalized vs. not hospitalized COVID-19	rs116643059	-0.131914	0.129005	0.306521		Cannabis use	Hospitalized vs. not hospitalized COVID-19 (excluding UKB)	rs116643059	-0.184351	0.187937	0.326634		Cannabis use	Hospitalized COVID-19 vs. population	rs116643059	-0.0116316	0.0811701	0.886054		Cannabis use	Hospitalized COVID-19 vs. population (excluding UKB)	rs116643059	-0.116866	0.106969	0.274605		Cannabis use	COVID-19 vs. population	rs116643059	0.109375	0.0465389	0.0187636		Cannabis use
Cannabis use	Very severe respiratory confirmed COVID-19 vs. population	rs11786084	0.162921	0.127675	0.201935		Cannabis use	Very severe respiratory confirmed COVID-19 vs. population (excluding UKB)	rs11786084	-0.00139806	0.13831	0.991935		Cannabis use	Hospitalized vs. not hospitalized COVID-19	rs11786084	-0.151918	0.128746	0.238004		Cannabis use	Hospitalized vs. not hospitalized COVID-19 (excluding UKB)	rs11786084	-0.162466	0.187448	0.386093		Cannabis use	Hospitalized COVID-19 vs. population	rs11786084	-0.0175782	0.080869	0.827923		Cannabis use	Hospitalized COVID-19 vs. population (excluding UKB)	rs11786084	-0.112951	0.106772	0.290113		Cannabis use	COVID-19 vs. population	rs11786084	0.108147	0.0465339	0.0201226		Cannabis use
Cannabis use	Very severe respiratory confirmed COVID-19 vs. population	rs11902472	0.128174	0.127683	0.315451		Cannabis use	Very severe respiratory confirmed COVID-19 vs. population (excluding UKB)	rs11902472	-0.0248761	0.138317	0.857271		Cannabis use	Hospitalized vs. not hospitalized COVID-19	rs11902472	-0.16223	0.128643	0.207278		Cannabis use	Hospitalized vs. not hospitalized COVID-19 (excluding UKB)	rs11902472	-0.206466	0.187135	0.269897		Cannabis use	Hospitalized COVID-19 vs. population	rs11902472	-0.0260031	0.0808815	0.747835		Cannabis use	Hospitalized COVID-19 vs. population (excluding UKB)	rs11902472	-0.131196	0.101645	0.196799		Cannabis use	COVID-19 vs. population	rs11902472	0.103206	0.0468089	0.0274654		Cannabis use
Cannabis use	Very severe respiratory confirmed COVID-19 vs. population	rs12036554	0.19845	0.12927	0.124744		Cannabis use	Very severe respiratory confirmed COVID-19 vs. population (excluding UKB)	rs12036554	0.0680955	0.140287	0.627392		Cannabis use	Hospitalized vs. not hospitalized COVID-19	rs12036554	-0.147822	0.128954	0.251666		Cannabis use	Hospitalized vs. not hospitalized COVID-19 (excluding UKB)	rs12036554	-0.18588	0.187641	0.321876		Cannabis use	Hospitalized COVID-19 vs. population	rs12036554	0.0142173	0.0813755	0.861305		Cannabis use	Hospitalized COVID-19 vs. population (excluding UKB)	rs12036554	-0.0692868	0.103593	0.5036		Cannabis use	COVID-19 vs. population	rs12036554	0.125313	0.0412028	0.00235515		Cannabis use
Cannabis use	Very severe respiratory confirmed COVID-19 vs. population	rs1368740	0.17721	0.130441	0.17429		Cannabis use	Very severe respiratory confirmed COVID-19 vs. population (excluding UKB)	rs1368740	0.0427126	0.141272	0.762391		Cannabis use	Hospitalized vs. not hospitalized COVID-19	rs1368740	-0.111904	0.13198	0.3965		Cannabis use	Hospitalized vs. not hospitalized COVID-19 (excluding UKB)	rs1368740	-0.101862	0.19244	0.596586		Cannabis use	Hospitalized COVID-19 vs. population	rs1368740	-0.0193249	0.0828408	0.815546		Cannabis use	Hospitalized COVID-19 vs. population (excluding UKB)	rs1368740	-0.0855095	0.109564	0.435124		Cannabis use	COVID-19 vs. population	rs1368740	0.0860035	0.0461648	0.062467		Cannabis use
Cannabis use	Very severe respiratory confirmed COVID-19 vs. population	rs150537577	0.117103	0.129453	0.36568		Cannabis use	Very severe respiratory confirmed COVID-19 vs. population (excluding UKB)	rs150537577	-0.0453229	0.14054	0.747082		Cannabis use	Hospitalized vs. not hospitalized COVID-19	rs150537577	-0.135625	0.129127	0.293568		Cannabis use	Hospitalized vs. not hospitalized COVID-19 (excluding UKB)	rs150537577	-0.16918	0.188142	0.36854		Cannabis use	Hospitalized COVID-19 vs. population	rs150537577	-0.0414876	0.0814791	0.610626		Cannabis use	Hospitalized COVID-19 vs. population (excluding UKB)	rs150537577	-0.133329	0.104872	0.203602		Cannabis use	COVID-19 vs. population	rs150537577	0.0895486	0.0448778	0.0460004		Cannabis use
Cannabis use	Very severe respiratory confirmed COVID-19 vs. population	rs17761723	0.18381	0.128554	0.152768		Cannabis use	Very severe respiratory confirmed COVID-19 vs. population (excluding UKB)	rs17761723	0.0394239	0.139279	0.777133		Cannabis use	Hospitalized vs. not hospitalized COVID-19	rs17761723	-0.132429	0.12959	0.306825		Cannabis use	Hospitalized vs. not hospitalized COVID-19 (excluding UKB)	rs17761723	-0.181424	0.188867	0.336757		Cannabis use	Hospitalized COVID-19 vs. population	rs17761723	0.00665871	0.0814096	0.934812		Cannabis use	Hospitalized COVID-19 vs. population (excluding UKB)	rs17761723	-0.0880515	0.107359	0.412127		Cannabis use	COVID-19 vs. population	rs17761723	0.103949	0.0471193	0.0273779		Cannabis use
Cannabis use	Very severe respiratory confirmed COVID-19 vs. population	rs1816793	0.180363	0.129702	0.164346		Cannabis use	Very severe respiratory confirmed COVID-19 vs. population (excluding UKB)	rs1816793	0.0412458	0.140802	0.769572		Cannabis use	Hospitalized vs. not hospitalized COVID-19	rs1816793	-0.120895	0.128939	0.348444		Cannabis use	Hospitalized vs. not hospitalized COVID-19 (excluding UKB)	rs1816793	-0.196038	0.187341	0.295365		Cannabis use	Hospitalized COVID-19 vs. population	rs1816793	0.00489102	0.0814918	0.952141		Cannabis use	Hospitalized COVID-19 vs. population (excluding UKB)	rs1816793	-0.104241	0.108576	0.337018		Cannabis use	COVID-19 vs. population	rs1816793	0.108011	0.0468224	0.0210641		Cannabis use
Cannabis use	Very severe respiratory confirmed COVID-19 vs. population	rs362312	0.158206	0.127769	0.215632		Cannabis use	Very severe respiratory confirmed COVID-19 vs. population (excluding UKB)	rs362312	0.00379876	0.139084	0.97821		Cannabis use	Hospitalized vs. not hospitalized COVID-19	rs362312	-0.141633	0.12859	0.27071		Cannabis use	Hospitalized vs. not hospitalized COVID-19 (excluding UKB)	rs362312	-0.238392	0.187143	0.202716		Cannabis use	Hospitalized COVID-19 vs. population	rs362312	-0.0210228	0.0808721	0.794902		Cannabis use	Hospitalized COVID-19 vs. population (excluding UKB)	rs362312	-0.133068	0.100823	0.186896		Cannabis use	COVID-19 vs. population	rs362312	0.0909379	0.0444269	0.0406667		Cannabis use
Cannabis use	Very severe respiratory confirmed COVID-19 vs. population	rs4308708	0.18572	0.129242	0.150718		Cannabis use	Very severe respiratory confirmed COVID-19 vs. population (excluding UKB)	rs4308708	0.0394383	0.140205	0.778488		Cannabis use	Hospitalized vs. not hospitalized COVID-19	rs4308708	-0.113839	0.129149	0.378073		Cannabis use	Hospitalized vs. not hospitalized COVID-19 (excluding UKB)	rs4308708	-0.153177	0.187785	0.41467		Cannabis use	Hospitalized COVID-19 vs. population	rs4308708	0.00173536	0.0814704	0.983006		Cannabis use	Hospitalized COVID-19 vs. population (excluding UKB)	rs4308708	-0.092541	0.108121	0.392053		Cannabis use	COVID-19 vs. population	rs4308708	0.104871	0.0470216	0.0257298		Cannabis use
Cannabis use	Very severe respiratory confirmed COVID-19 vs. population	rs437021	0.141147	0.12772	0.269103		Cannabis use	Very severe respiratory confirmed COVID-19 vs. population (excluding UKB)	rs437021	-0.0041975	0.138336	0.975794		Cannabis use	Hospitalized vs. not hospitalized COVID-19	rs437021	-0.137956	0.128714	0.283806		Cannabis use	Hospitalized vs. not hospitalized COVID-19 (excluding UKB)	rs437021	-0.173199	0.18724	0.354963		Cannabis use	Hospitalized COVID-19 vs. population	rs437021	-0.0141078	0.0809212	0.861598		Cannabis use	Hospitalized COVID-19 vs. population (excluding UKB)	rs437021	-0.102601	0.107598	0.340307		Cannabis use	COVID-19 vs. population	rs437021	0.112057	0.0459353	0.0147093		Cannabis use
Cannabis use	Very severe respiratory confirmed COVID-19 vs. population	rs56368231	0.17874	0.128126	0.163006		Cannabis use	Very severe respiratory confirmed COVID-19 vs. population (excluding UKB)	rs56368231	0.0271256	0.139391	0.845705		Cannabis use	Hospitalized vs. not hospitalized COVID-19	rs56368231	-0.201373	0.129177	0.119022		Cannabis use	Hospitalized vs. not hospitalized COVID-19 (excluding UKB)	rs56368231	-0.268723	0.188079	0.153069		Cannabis use	Hospitalized COVID-19 vs. population	rs56368231	-0.0281368	0.0811977	0.72895		Cannabis use	Hospitalized COVID-19 vs. population (excluding UKB)	rs56368231	-0.118742	0.106594	0.265296		Cannabis use	COVID-19 vs. population	rs56368231	0.108691	0.0467413	0.0200515		Cannabis use
Cannabis use	Very severe respiratory confirmed COVID-19 vs. population	rs60539348	0.181615	0.129185	0.159768		Cannabis use	Very severe respiratory confirmed COVID-19 vs. population (excluding UKB)	rs60539348	0.0258348	0.141242	0.854867		Cannabis use	Hospitalized vs. not hospitalized COVID-19	rs60539348	-0.0999566	0.12881	0.43775		Cannabis use	Hospitalized vs. not hospitalized COVID-19 (excluding UKB)	rs60539348	-0.159989	0.187562	0.393665		Cannabis use	Hospitalized COVID-19 vs. population	rs60539348	0.00957015	0.0812503	0.906237		Cannabis use	Hospitalized COVID-19 vs. population (excluding UKB)	rs60539348	-0.0864168	0.107135	0.419886		Cannabis use	COVID-19 vs. population	rs60539348	0.113722	0.0454793	0.0124011		Cannabis use
Cannabis use	Very severe respiratory confirmed COVID-19 vs. population	rs71328455	0.156876	0.12767	0.21916		Cannabis use	Very severe respiratory confirmed COVID-19 vs. population (excluding UKB)	rs71328455	-0.00150917	0.138321	0.991295		Cannabis use	Hospitalized vs. not hospitalized COVID-19	rs71328455	-0.132825	0.128618	0.301739		Cannabis use	Hospitalized vs. not hospitalized COVID-19 (excluding UKB)	rs71328455	-0.200213	0.187306	0.28511		Cannabis use	Hospitalized COVID-19 vs. population	rs71328455	-0.0075408	0.0808565	0.925696		Cannabis use	Hospitalized COVID-19 vs. population (excluding UKB)	rs71328455	-0.118932	0.105648	0.260277		Cannabis use	COVID-19 vs. population	rs71328455	0.0988367	0.0464358	0.0332988		Cannabis use
Cannabis use	Very severe respiratory confirmed COVID-19 vs. population	rs7506667	0.118016	0.127746	0.355576		Cannabis use	Very severe respiratory confirmed COVID-19 vs. population (excluding UKB)	rs7506667	-0.00139468	0.138399	0.99196		Cannabis use	Hospitalized vs. not hospitalized COVID-19	rs7506667	-0.147568	0.128674	0.251451		Cannabis use	Hospitalized vs. not hospitalized COVID-19 (excluding UKB)	rs7506667	-0.166255	0.187188	0.374449		Cannabis use	Hospitalized COVID-19 vs. population	rs7506667	-0.0224959	0.0809065	0.780975		Cannabis use	Hospitalized COVID-19 vs. population (excluding UKB)	rs7506667	-0.0983026	0.107515	0.360549		Cannabis use	COVID-19 vs. population	rs7506667	0.0935324	0.0454034	0.0393957		Cannabis use
Cannabis use	Very severe respiratory confirmed COVID-19 vs. population	rs7513688	0.163192	0.127831	0.201737		Cannabis use	Very severe respiratory confirmed COVID-19 vs. population (excluding UKB)	rs7513688	0.0239126	0.139375	0.863775		Cannabis use	Hospitalized vs. not hospitalized COVID-19	rs7513688	-0.121046	0.128686	0.346894		Cannabis use	Hospitalized vs. not hospitalized COVID-19 (excluding UKB)	rs7513688	-0.190852	0.187424	0.30854		Cannabis use	Hospitalized COVID-19 vs. population	rs7513688	0.0100576	0.0809123	0.901076		Cannabis use	Hospitalized COVID-19 vs. population (excluding UKB)	rs7513688	-0.0865163	0.105979	0.414298		Cannabis use	COVID-19 vs. population	rs7513688	0.100034	0.0466237	0.0319087		Cannabis use
Cannabis use	Very severe respiratory confirmed COVID-19 vs. population	rs75448266	0.147951	0.127904	0.247383		Cannabis use	Very severe respiratory confirmed COVID-19 vs. population (excluding UKB)	rs75448266	0.00140672	0.138704	0.991908		Cannabis use	Hospitalized vs. not hospitalized COVID-19	rs75448266	-0.140731	0.12923	0.276156		Cannabis use	Hospitalized vs. not hospitalized COVID-19 (excluding UKB)	rs75448266	-0.200117	0.187402	0.285589		Cannabis use	Hospitalized COVID-19 vs. population	rs75448266	-0.0108327	0.0811901	0.893858		Cannabis use	Hospitalized COVID-19 vs. population (excluding UKB)	rs75448266	-0.111496	0.107287	0.298697		Cannabis use	COVID-19 vs. population	rs75448266	0.107657	0.046944	0.0218301		Cannabis use
Cannabis use	Very severe respiratory confirmed COVID-19 vs. population	rs76565656	0.172982	0.127921	0.176291		Cannabis use	Very severe respiratory confirmed COVID-19 vs. population (excluding UKB)	rs76565656	0.0282056	0.139022	0.839225		Cannabis use	Hospitalized vs. not hospitalized COVID-19	rs76565656	-0.123223	0.128311	0.336883		Cannabis use	Hospitalized vs. not hospitalized COVID-19 (excluding UKB)	rs76565656	-0.166758	0.186284	0.370689		Cannabis use	Hospitalized COVID-19 vs. population	rs76565656	-0.00332403	0.0808028	0.967186		Cannabis use	Hospitalized COVID-19 vs. population (excluding UKB)	rs76565656	-0.0946773	0.107021	0.376342		Cannabis use	COVID-19 vs. population	rs76565656	0.10421	0.0467126	0.0256898		Cannabis use
Cannabis use	Very severe respiratory confirmed COVID-19 vs. population	rs7871607	0.123131	0.130431	0.345152		Cannabis use	Very severe respiratory confirmed COVID-19 vs. population (excluding UKB)	rs7871607	-0.0129556	0.141855	0.92723		Cannabis use	Hospitalized vs. not hospitalized COVID-19	rs7871607	-0.184141	0.128921	0.153199		Cannabis use	Hospitalized vs. not hospitalized COVID-19 (excluding UKB)	rs7871607	-0.261129	0.187766	0.164313		Cannabis use	Hospitalized COVID-19 vs. population	rs7871607	-0.041144	0.0816261	0.614223		Cannabis use	Hospitalized COVID-19 vs. population (excluding UKB)	rs7871607	-0.141593	0.103728	0.17224		Cannabis use	COVID-19 vs. population	rs7871607	0.0891042	0.0444139	0.0448323		Cannabis use
Cannabis use	Very severe respiratory confirmed COVID-19 vs. population	rs9435794	0.170991	0.128133	0.182047		Cannabis use	Very severe respiratory confirmed COVID-19 vs. population (excluding UKB)	rs9435794	0.0339638	0.138743	0.806614		Cannabis use	Hospitalized vs. not hospitalized COVID-19	rs9435794	-0.136684	0.129271	0.290355		Cannabis use	Hospitalized vs. not hospitalized COVID-19 (excluding UKB)	rs9435794	-0.138827	0.187751	0.459654		Cannabis use	Hospitalized COVID-19 vs. population	rs9435794	-0.00100475	0.0812247	0.99013		Cannabis use	Hospitalized COVID-19 vs. population (excluding UKB)	rs9435794	-0.0688456	0.101542	0.49777		Cannabis use	COVID-19 vs. population	rs9435794	0.0997688	0.0468725	0.0332944		Cannabis use
Cannabis use	Very severe respiratory confirmed COVID-19 vs. population	rs9919557	0.160954	0.129451	0.213736		Cannabis use	Very severe respiratory confirmed COVID-19 vs. population (excluding UKB)	rs9919557	0.0243299	0.1413	0.863291		Cannabis use	Hospitalized vs. not hospitalized COVID-19	rs9919557	-0.14813	0.130859	0.257641		Cannabis use	Hospitalized vs. not hospitalized COVID-19 (excluding UKB)	rs9919557	-0.152906	0.190763	0.422812		Cannabis use	Hospitalized COVID-19 vs. population	rs9919557	-0.0239787	0.0820946	0.770221		Cannabis use	Hospitalized COVID-19 vs. population (excluding UKB)	rs9919557	-0.100486	0.109184	0.357396		Cannabis use	COVID-19 vs. population	rs9919557	0.0989229	0.0473924	0.0368596		Cannabis use
Cannabis use	Very severe respiratory confirmed COVID-19 vs. population	rs9972422	0.166801	0.129665	0.198302		Cannabis use	Very severe respiratory confirmed COVID-19 vs. population (excluding UKB)	rs9972422	0.0241455	0.14187	0.864857		Cannabis use	Hospitalized vs. not hospitalized COVID-19	rs9972422	-0.133281	0.129406	0.303036		Cannabis use	Hospitalized vs. not hospitalized COVID-19 (excluding UKB)	rs9972422	-0.155788	0.188576	0.408729		Cannabis use	Hospitalized COVID-19 vs. population	rs9972422	-0.0140683	0.0816807	0.863252		Cannabis use	Hospitalized COVID-19 vs. population (excluding UKB)	rs9972422	-0.115156	0.108317	0.287721		Cannabis use	COVID-19 vs. population	rs9972422	0.11896	0.0447398	0.00783873		Cannabis use
Cannabis use	Very severe respiratory confirmed COVID-19 vs. population	All	0.159395	0.12621	0.206614		Cannabis use	Very severe respiratory confirmed COVID-19 vs. population (excluding UKB)	All	0.0146479	0.136807	0.914733		Cannabis use	Hospitalized vs. not hospitalized COVID-19	All	-0.13983	0.126754	0.269958		Cannabis use	Hospitalized vs. not hospitalized COVID-19 (excluding UKB)	All	-0.179243	0.184468	0.33121		Cannabis use	Hospitalized COVID-19 vs. population	All	-0.0112988	0.0797806	0.887378		Cannabis use	Hospitalized COVID-19 vs. population (excluding UKB)	All	-0.102387	0.104203	0.325815		Cannabis use	COVID-19 vs. population	All	0.103725	0.0452714	0.0219533
CUD	Very severe respiratory confirmed COVID-19 vs. population	rs115440384	-0.0318775	0.0886923	0.719284		CUD	Very severe respiratory confirmed COVID-19 vs. population (excluding UKB)	rs115440384	-0.084775	0.090189	0.347233		CUD	Hospitalized vs. not hospitalized COVID-19	rs115440384	0.0754156	0.082465	0.360446		CUD	Hospitalized vs. not hospitalized COVID-19 (excluding UKB)	rs115440384	0.0829938	0.125756	0.509279		CUD	Hospitalized COVID-19 vs. population	rs115440384	-0.0131692	0.0525136	0.801987		CUD	Hospitalized COVID-19 vs. population (excluding UKB)	rs115440384	-0.0127325	0.0649901	0.844677		CUD	COVID-19 vs. population	rs115440384	-0.0244426	0.0275642	0.375212		CUD
CUD	Very severe respiratory confirmed COVID-19 vs. population	rs115823976	-0.0337129	0.0891275	0.705241		CUD	Very severe respiratory confirmed COVID-19 vs. population (excluding UKB)	rs115823976	-0.0796834	0.0907252	0.379784		CUD	Hospitalized vs. not hospitalized COVID-19	rs115823976	0.0637591	0.0828747	0.441689		CUD	Hospitalized vs. not hospitalized COVID-19 (excluding UKB)	rs115823976	0.0775054	0.127311	0.542664		CUD	Hospitalized COVID-19 vs. population	rs115823976	-0.0182675	0.0527043	0.728889		CUD	Hospitalized COVID-19 vs. population (excluding UKB)	rs115823976	-0.0126391	0.0651673	0.846217		CUD	COVID-19 vs. population	rs115823976	-0.0254345	0.0276136	0.357005		CUD
CUD	Very severe respiratory confirmed COVID-19 vs. population	rs11783093	-0.0224219	0.0894261	0.802022		CUD	Very severe respiratory confirmed COVID-19 vs. population (excluding UKB)	rs11783093	-0.0739828	0.0908096	0.415243		CUD	Hospitalized vs. not hospitalized COVID-19	rs11783093	0.0581016	0.0836502	0.48732		CUD	Hospitalized vs. not hospitalized COVID-19 (excluding UKB)	rs11783093	0.0518351	0.128042	0.685603		CUD	Hospitalized COVID-19 vs. population	rs11783093	-0.0156478	0.0531476	0.768436		CUD	Hospitalized COVID-19 vs. population (excluding UKB)	rs11783093	-0.0150138	0.0656929	0.819222		CUD	COVID-19 vs. population	rs11783093	-0.0224343	0.0283187	0.428239		CUD
CUD	Very severe respiratory confirmed COVID-19 vs. population	rs12122743	-0.0419585	0.0864528	0.627439		CUD	Very severe respiratory confirmed COVID-19 vs. population (excluding UKB)	rs12122743	-0.0858369	0.0895883	0.337999		CUD	Hospitalized vs. not hospitalized COVID-19	rs12122743	0.0608016	0.0823082	0.460085		CUD	Hospitalized vs. not hospitalized COVID-19 (excluding UKB)	rs12122743	0.0301845	0.123282	0.80658		CUD	Hospitalized COVID-19 vs. population	rs12122743	-0.0262625	0.0523186	0.615687		CUD	Hospitalized COVID-19 vs. population (excluding UKB)	rs12122743	-0.0280433	0.0647155	0.664773		CUD	COVID-19 vs. population	rs12122743	-0.0296064	0.0258866	0.25275		CUD
CUD	Very severe respiratory confirmed COVID-19 vs. population	rs12975781	0.0243584	0.0817354	0.765692		CUD	Very severe respiratory confirmed COVID-19 vs. population (excluding UKB)	rs12975781	-0.0353321	0.0898818	0.694249		CUD	Hospitalized vs. not hospitalized COVID-19	rs12975781	0.0888689	0.0824177	0.280912		CUD	Hospitalized vs. not hospitalized COVID-19 (excluding UKB)	rs12975781	0.105754	0.123372	0.391338		CUD	Hospitalized COVID-19 vs. population	rs12975781	0.0161754	0.0524104	0.757603		CUD	Hospitalized COVID-19 vs. population (excluding UKB)	rs12975781	0.0111427	0.0648251	0.863525		CUD	COVID-19 vs. population	rs12975781	-0.00986185	0.0250863	0.694233		CUD
CUD	Very severe respiratory confirmed COVID-19 vs. population	rs1392816	-0.0354248	0.0888649	0.690161		CUD	Very severe respiratory confirmed COVID-19 vs. population (excluding UKB)	rs1392816	-0.0755512	0.0905291	0.403971		CUD	Hospitalized vs. not hospitalized COVID-19	rs1392816	0.0612144	0.0830927	0.461305		CUD	Hospitalized vs. not hospitalized COVID-19 (excluding UKB)	rs1392816	0.105204	0.124351	0.397537		CUD	Hospitalized COVID-19 vs. population	rs1392816	-0.0148112	0.0528366	0.779231		CUD	Hospitalized COVID-19 vs. population (excluding UKB)	rs1392816	0.00540598	0.06533	0.934051		CUD	COVID-19 vs. population	rs1392816	-0.0140011	0.0274312	0.609764		CUD
CUD	Very severe respiratory confirmed COVID-19 vs. population	rs146341614	-0.0345741	0.0899494	0.700702		CUD	Very severe respiratory confirmed COVID-19 vs. population (excluding UKB)	rs146341614	-0.0800505	0.0913147	0.38068		CUD	Hospitalized vs. not hospitalized COVID-19	rs1509513	0.0604541	0.0826413	0.464459		CUD	Hospitalized vs. not hospitalized COVID-19 (excluding UKB)	rs1509513	0.0248158	0.123977	0.841352		CUD	Hospitalized COVID-19 vs. population	rs1509513	-0.0063585	0.0524878	0.903578		CUD	Hospitalized COVID-19 vs. population (excluding UKB)	rs1509513	-0.00494013	0.0649312	0.939353		CUD	COVID-19 vs. population	rs1509513	-0.0231448	0.02789	0.406619		CUD
CUD	Very severe respiratory confirmed COVID-19 vs. population	rs1509513	-0.0281412	0.0886061	0.750789		CUD	Very severe respiratory confirmed COVID-19 vs. population (excluding UKB)	rs1509513	-0.0654911	0.0899174	0.466401		CUD	Hospitalized vs. not hospitalized COVID-19	rs17271123	0.106062	0.0849587	0.211888		CUD	Hospitalized vs. not hospitalized COVID-19 (excluding UKB)	rs17271123	0.102934	0.129647	0.427219		CUD	Hospitalized COVID-19 vs. population	rs17271123	-0.00183542	0.053835	0.972803		CUD	Hospitalized COVID-19 vs. population (excluding UKB)	rs17271123	0.00171056	0.066647	0.979524		CUD	COVID-19 vs. population	rs17271123	-0.0168683	0.0286056	0.555402		CUD
CUD	Very severe respiratory confirmed COVID-19 vs. population	rs17271123	-0.0455937	0.089034	0.608586		CUD	Very severe respiratory confirmed COVID-19 vs. population (excluding UKB)	rs17271123	-0.0906358	0.0915505	0.32217		CUD	Hospitalized vs. not hospitalized COVID-19	rs1975191	0.0444446	0.0826059	0.590555		CUD	Hospitalized vs. not hospitalized COVID-19 (excluding UKB)	rs1975191	0.0501229	0.126329	0.691541		CUD	Hospitalized COVID-19 vs. population	rs1975191	-0.0123855	0.0523991	0.813146		CUD	Hospitalized COVID-19 vs. population (excluding UKB)	rs1975191	-0.00427062	0.0648325	0.94748		CUD	COVID-19 vs. population	rs1975191	-0.015032	0.0272173	0.580747		CUD
CUD	Very severe respiratory confirmed COVID-19 vs. population	rs1975191	-0.0249939	0.0882693	0.777058		CUD	Very severe respiratory confirmed COVID-19 vs. population (excluding UKB)	rs1975191	-0.0804006	0.0895835	0.369456		CUD	Hospitalized vs. not hospitalized COVID-19	rs35200825	0.0692465	0.0823887	0.400636		CUD	Hospitalized vs. not hospitalized COVID-19 (excluding UKB)	rs35200825	0.0904723	0.125097	0.469547		CUD	Hospitalized COVID-19 vs. population	rs35200825	-0.00655153	0.0522641	0.900243		CUD	Hospitalized COVID-19 vs. population (excluding UKB)	rs35200825	-0.00373156	0.0645673	0.953913		CUD	COVID-19 vs. population	rs35200825	-0.0178887	0.0276977	0.518374		CUD
CUD	Very severe respiratory confirmed COVID-19 vs. population	rs35200825	-0.053556	0.0818758	0.513039		CUD	Very severe respiratory confirmed COVID-19 vs. population (excluding UKB)	rs35200825	-0.0976613	0.0894917	0.275146		CUD	Hospitalized vs. not hospitalized COVID-19	rs3773996	0.0748708	0.0822909	0.362912		CUD	Hospitalized vs. not hospitalized COVID-19 (excluding UKB)	rs3773996	0.0974918	0.124596	0.433941		CUD	Hospitalized COVID-19 vs. population	rs3773996	-0.0117694	0.0524207	0.822354		CUD	Hospitalized COVID-19 vs. population (excluding UKB)	rs3773996	-0.0104421	0.0651162	0.872596		CUD	COVID-19 vs. population	rs3773996	-0.0153144	0.0273782	0.575914		CUD
CUD	Very severe respiratory confirmed COVID-19 vs. population	rs3773996	-0.0106087	0.0863071	0.902172		CUD	Very severe respiratory confirmed COVID-19 vs. population (excluding UKB)	rs3773996	-0.0616537	0.0898775	0.492729		CUD	Hospitalized vs. not hospitalized COVID-19	rs553920	0.0617231	0.0828789	0.45643		CUD	Hospitalized vs. not hospitalized COVID-19 (excluding UKB)	rs553920	0.0909295	0.126303	0.471567		CUD	Hospitalized COVID-19 vs. population	rs553920	0.000489248	0.052638	0.992584		CUD	Hospitalized COVID-19 vs. population (excluding UKB)	rs553920	0.0123236	0.0651347	0.849935		CUD	COVID-19 vs. population	rs553920	-0.0143604	0.0273139	0.599059		CUD
CUD	Very severe respiratory confirmed COVID-19 vs. population	rs553920	-0.0177163	0.0880501	0.840537		CUD	Very severe respiratory confirmed COVID-19 vs. population (excluding UKB)	rs553920	-0.0624941	0.0899496	0.487201		CUD	Hospitalized vs. not hospitalized COVID-19	rs62300770	0.0538689	0.0824518	0.513538		CUD	Hospitalized vs. not hospitalized COVID-19 (excluding UKB)	rs62300770	0.059897	0.127358	0.638137		CUD	Hospitalized COVID-19 vs. population	rs62300770	0.00301005	0.0526202	0.954383		CUD	Hospitalized COVID-19 vs. population (excluding UKB)	rs62300770	0.01132	0.0652951	0.862363		CUD	COVID-19 vs. population	rs62300770	-0.0166438	0.0275545	0.545823		CUD
CUD	Very severe respiratory confirmed COVID-19 vs. population	rs62300770	-0.016849	0.0887931	0.849501		CUD	Very severe respiratory confirmed COVID-19 vs. population (excluding UKB)	rs62300770	-0.0567904	0.0908673	0.531983		CUD	Hospitalized vs. not hospitalized COVID-19	rs686489	0.0795047	0.0824859	0.335117		CUD	Hospitalized vs. not hospitalized COVID-19 (excluding UKB)	rs686489	0.0524716	0.125687	0.676328		CUD	Hospitalized COVID-19 vs. population	rs686489	-0.012309	0.0524335	0.8144		CUD	Hospitalized COVID-19 vs. population (excluding UKB)	rs686489	-0.0204005	0.0648327	0.753017		CUD	COVID-19 vs. population	rs686489	-0.0284893	0.0266283	0.28467		CUD
CUD	Very severe respiratory confirmed COVID-19 vs. population	rs686489	-0.0400366	0.0873703	0.64678		CUD	Very severe respiratory confirmed COVID-19 vs. population (excluding UKB)	rs686489	-0.0914896	0.0898534	0.308578		CUD	Hospitalized vs. not hospitalized COVID-19	rs6958768	0.0774131	0.0826212	0.348777		CUD	Hospitalized vs. not hospitalized COVID-19 (excluding UKB)	rs6958768	0.0588876	0.127447	0.644042		CUD	Hospitalized COVID-19 vs. population	rs6958768	-0.015905	0.052442	0.761671		CUD	Hospitalized COVID-19 vs. population (excluding UKB)	rs6958768	-0.024381	0.0648932	0.707133		CUD	COVID-19 vs. population	rs6958768	-0.0266309	0.0271871	0.327312		CUD
CUD	Very severe respiratory confirmed COVID-19 vs. population	rs6958768	-0.0339813	0.0881964	0.700022		CUD	Very severe respiratory confirmed COVID-19 vs. population (excluding UKB)	rs6958768	-0.0907282	0.0898396	0.312547		CUD	Hospitalized vs. not hospitalized COVID-19	rs7137345	0.0734066	0.0826825	0.374642		CUD	Hospitalized vs. not hospitalized COVID-19 (excluding UKB)	rs7137345	0.0628461	0.128071	0.623629		CUD	Hospitalized COVID-19 vs. population	rs7137345	-0.00248012	0.0524407	0.962279		CUD	Hospitalized COVID-19 vs. population (excluding UKB)	rs7137345	-0.00466041	0.0649247	0.942776		CUD	COVID-19 vs. population	rs7137345	-0.0210645	0.027949	0.451042		CUD
CUD	Very severe respiratory confirmed COVID-19 vs. population	rs7137345	-0.0397724	0.0873451	0.648859		CUD	Very severe respiratory confirmed COVID-19 vs. population (excluding UKB)	rs7137345	-0.101881	0.0898376	0.256772		CUD	Hospitalized vs. not hospitalized COVID-19	rs719012	0.0648617	0.0825848	0.432222		CUD	Hospitalized vs. not hospitalized COVID-19 (excluding UKB)	rs719012	0.0358805	0.123904	0.772135		CUD	Hospitalized COVID-19 vs. population	rs719012	-0.00858971	0.0524952	0.870024		CUD	Hospitalized COVID-19 vs. population (excluding UKB)	rs719012	-0.014003	0.0649644	0.82934		CUD	COVID-19 vs. population	rs719012	-0.0230888	0.027873	0.407468		CUD
CUD	Very severe respiratory confirmed COVID-19 vs. population	rs719012	-0.0476649	0.0855394	0.577372		CUD	Very severe respiratory confirmed COVID-19 vs. population (excluding UKB)	rs719012	-0.0938856	0.0898803	0.296225		CUD	Hospitalized vs. not hospitalized COVID-19	rs719504	0.0883357	0.0829916	0.28715		CUD	Hospitalized vs. not hospitalized COVID-19 (excluding UKB)	rs719504	0.0874926	0.126379	0.488747		CUD	Hospitalized COVID-19 vs. population	rs719504	0.013483	0.0527843	0.798386		CUD	Hospitalized COVID-19 vs. population (excluding UKB)	rs719504	0.0125137	0.0652594	0.847936		CUD	COVID-19 vs. population	rs719504	-0.0172085	0.0279742	0.538451		CUD
CUD	Very severe respiratory confirmed COVID-19 vs. population	rs719504	0.00712202	0.0821795	0.930938		CUD	Very severe respiratory confirmed COVID-19 vs. population (excluding UKB)	rs719504	-0.032768	0.0903372	0.716807		CUD	Hospitalized vs. not hospitalized COVID-19	rs72818514	0.0552688	0.0826439	0.50365		CUD	Hospitalized vs. not hospitalized COVID-19 (excluding UKB)	rs72818514	0.0808298	0.127324	0.525536		CUD	Hospitalized COVID-19 vs. population	rs72818514	-0.0164766	0.0524558	0.753442		CUD	Hospitalized COVID-19 vs. population (excluding UKB)	rs72818514	-0.00858789	0.0649223	0.894763		CUD	COVID-19 vs. population	rs72818514	-0.0259873	0.0274712	0.344156		CUD
CUD	Very severe respiratory confirmed COVID-19 vs. population	rs72818514	-0.017962	0.0878006	0.837903		CUD	Very severe respiratory confirmed COVID-19 vs. population (excluding UKB)	rs72818514	-0.0681939	0.0897577	0.447401		CUD	Hospitalized vs. not hospitalized COVID-19	rs7783012	0.0558358	0.0837122	0.504774		CUD	Hospitalized vs. not hospitalized COVID-19 (excluding UKB)	rs7783012	0.0736212	0.130027	0.571258		CUD	Hospitalized COVID-19 vs. population	rs7783012	-0.013755	0.0530682	0.795485		CUD	Hospitalized COVID-19 vs. population (excluding UKB)	rs7783012	-0.00279989	0.0657168	0.966016		CUD	COVID-19 vs. population	rs7783012	-0.0322414	0.0263247	0.220665		CUD
CUD	Very severe respiratory confirmed COVID-19 vs. population	rs7783012	-0.0332198	0.0891707	0.70949		CUD	Very severe respiratory confirmed COVID-19 vs. population (excluding UKB)	rs7783012	-0.0850357	0.0906651	0.34829		CUD	Hospitalized vs. not hospitalized COVID-19	rs79744555	0.0444109	0.0824826	0.590282		CUD	Hospitalized vs. not hospitalized COVID-19 (excluding UKB)	rs79744555	0.0286557	0.123643	0.816723		CUD	Hospitalized COVID-19 vs. population	rs79744555	-0.0115291	0.0522762	0.825449		CUD	Hospitalized COVID-19 vs. population (excluding UKB)	rs79744555	-0.0113208	0.0645999	0.860887		CUD	COVID-19 vs. population	rs79744555	-0.0166324	0.0275205	0.545602		CUD
CUD	Very severe respiratory confirmed COVID-19 vs. population	rs79744555	-0.0214353	0.0876818	0.806869		CUD	Very severe respiratory confirmed COVID-19 vs. population (excluding UKB)	rs79744555	-0.0774597	0.0892401	0.385399		CUD	Hospitalized vs. not hospitalized COVID-19	All	0.0674427	0.0808181	0.403999		CUD	Hospitalized vs. not hospitalized COVID-19 (excluding UKB)	All	0.0689583	0.121814	0.571328		CUD	Hospitalized COVID-19 vs. population	All	-0.0083451	0.0513471	0.870894		CUD	Hospitalized COVID-19 vs. population (excluding UKB)	All	-0.00592956	0.0635386	0.925648		CUD	COVID-19 vs. population	All	-0.0207841	0.026702	0.436349		CUD
CUD	Very severe respiratory confirmed COVID-19 vs. population	All	-0.0272522	0.0847186	0.747695		CUD	Very severe respiratory confirmed COVID-19 vs. population (excluding UKB)	All	-0.0760045	0.0880888	0.388238
Drinks per week	Very severe respiratory confirmed COVID-19 vs. population	rs10085696	0.450172	0.514676	0.381753		Drinks per week	Very severe respiratory confirmed COVID-19 vs. population (excluding UKB)	rs10085696	0.485295	0.557756	0.384254		Drinks per week	Hospitalized vs. not hospitalized COVID-19	rs10085696	-0.496825	0.489929	0.310546		Drinks per week	Hospitalized vs. not hospitalized COVID-19 (excluding UKB)	rs10085696	-0.689948	0.709265	0.33067		Drinks per week	Hospitalized COVID-19 vs. population	rs10085696	0.0112588	0.303394	0.970398		Drinks per week	Hospitalized COVID-19 vs. population (excluding UKB)	rs10085696	0.100205	0.419842	0.811359		Drinks per week	COVID-19 vs. population	rs10085696	0.0630038	0.155688	0.685713		Drinks per week
Drinks per week	Very severe respiratory confirmed COVID-19 vs. population	rs11860773	0.323273	0.522146	0.535835		Drinks per week	Very severe respiratory confirmed COVID-19 vs. population (excluding UKB)	rs11860773	0.279905	0.570975	0.623976		Drinks per week	Hospitalized vs. not hospitalized COVID-19	rs11860773	-0.351192	0.488735	0.472403		Drinks per week	Hospitalized vs. not hospitalized COVID-19 (excluding UKB)	rs11860773	-0.422131	0.706326	0.550077		Drinks per week	Hospitalized COVID-19 vs. population	rs11860773	0.0359908	0.301148	0.90487		Drinks per week	Hospitalized COVID-19 vs. population (excluding UKB)	rs11860773	0.0620501	0.420074	0.88257		Drinks per week	COVID-19 vs. population	rs11860773	0.11217	0.154241	0.467077		Drinks per week
Drinks per week	Very severe respiratory confirmed COVID-19 vs. population	rs1260326	0.19491	0.556314	0.726069		Drinks per week	Very severe respiratory confirmed COVID-19 vs. population (excluding UKB)	rs1260326	0.234006	0.617555	0.704745		Drinks per week	Hospitalized vs. not hospitalized COVID-19	rs1260326	-0.538999	0.515838	0.29607		Drinks per week	Hospitalized vs. not hospitalized COVID-19 (excluding UKB)	rs1260326	-0.502123	0.748143	0.502119		Drinks per week	Hospitalized COVID-19 vs. population	rs1260326	-0.0925249	0.320829	0.773046		Drinks per week	Hospitalized COVID-19 vs. population (excluding UKB)	rs1260326	-0.00660051	0.452414	0.98836		Drinks per week	COVID-19 vs. population	rs1260326	0.105542	0.166405	0.525918		Drinks per week
Drinks per week	Very severe respiratory confirmed COVID-19 vs. population	rs1387766	0.381463	0.520546	0.463672		Drinks per week	Very severe respiratory confirmed COVID-19 vs. population (excluding UKB)	rs1387766	0.336343	0.576626	0.559695		Drinks per week	Hospitalized vs. not hospitalized COVID-19	rs1387766	-0.405167	0.487416	0.40583		Drinks per week	Hospitalized vs. not hospitalized COVID-19 (excluding UKB)	rs1387766	-0.686821	0.705139	0.330046		Drinks per week	Hospitalized COVID-19 vs. population	rs1387766	-0.011243	0.301345	0.970238		Drinks per week	Hospitalized COVID-19 vs. population (excluding UKB)	rs1387766	-0.012476	0.420712	0.976343		Drinks per week	COVID-19 vs. population	rs1387766	0.0735122	0.1562	0.637906		Drinks per week
Drinks per week	Very severe respiratory confirmed COVID-19 vs. population	rs153106	0.389682	0.525065	0.457991		Drinks per week	Very severe respiratory confirmed COVID-19 vs. population (excluding UKB)	rs153106	0.351545	0.580583	0.544844		Drinks per week	Hospitalized vs. not hospitalized COVID-19	rs153106	-0.38544	0.491264	0.432696		Drinks per week	Hospitalized vs. not hospitalized COVID-19 (excluding UKB)	rs153106	-0.667224	0.710578	0.347737		Drinks per week	Hospitalized COVID-19 vs. population	rs153106	-0.0033862	0.303851	0.991108		Drinks per week	Hospitalized COVID-19 vs. population (excluding UKB)	rs153106	-0.0574671	0.417725	0.890579		Drinks per week	COVID-19 vs. population	rs153106	0.119212	0.154725	0.441018		Drinks per week
Drinks per week	Very severe respiratory confirmed COVID-19 vs. population	rs16854020	0.280169	0.524383	0.593146		Drinks per week	Very severe respiratory confirmed COVID-19 vs. population (excluding UKB)	rs16854020	0.272137	0.578111	0.63783		Drinks per week	Hospitalized vs. not hospitalized COVID-19	rs16854020	-0.359893	0.489141	0.461874		Drinks per week	Hospitalized vs. not hospitalized COVID-19 (excluding UKB)	rs16854020	-0.504769	0.707027	0.475269		Drinks per week	Hospitalized COVID-19 vs. population	rs16854020	0.00394654	0.302836	0.989602		Drinks per week	Hospitalized COVID-19 vs. population (excluding UKB)	rs16854020	0.0120841	0.425823	0.97736		Drinks per week	COVID-19 vs. population	rs16854020	0.0975733	0.157489	0.53555		Drinks per week
Drinks per week	Very severe respiratory confirmed COVID-19 vs. population	rs17542254	0.262988	0.521053	0.613752		Drinks per week	Very severe respiratory confirmed COVID-19 vs. population (excluding UKB)	rs17542254	0.245559	0.573784	0.668677		Drinks per week	Hospitalized vs. not hospitalized COVID-19	rs17542254	-0.304994	0.488911	0.532744		Drinks per week	Hospitalized vs. not hospitalized COVID-19 (excluding UKB)	rs17542254	-0.645695	0.707106	0.361163		Drinks per week	Hospitalized COVID-19 vs. population	rs17542254	-0.0127198	0.302382	0.966447		Drinks per week	Hospitalized COVID-19 vs. population (excluding UKB)	rs17542254	-0.0612733	0.412012	0.881777		Drinks per week	COVID-19 vs. population	rs17542254	0.0597396	0.15408	0.698225		Drinks per week
Drinks per week	Very severe respiratory confirmed COVID-19 vs. population	rs2049045	0.353184	0.520348	0.497299		Drinks per week	Very severe respiratory confirmed COVID-19 vs. population (excluding UKB)	rs2049045	0.366192	0.568169	0.519243		Drinks per week	Hospitalized vs. not hospitalized COVID-19	rs2049045	-0.367284	0.487173	0.450904		Drinks per week	Hospitalized vs. not hospitalized COVID-19 (excluding UKB)	rs2049045	-0.59392	0.7048	0.399408		Drinks per week	Hospitalized COVID-19 vs. population	rs2049045	-0.0499802	0.300626	0.867957		Drinks per week	Hospitalized COVID-19 vs. population (excluding UKB)	rs2049045	-0.020619	0.416194	0.960487		Drinks per week	COVID-19 vs. population	rs2049045	0.0521796	0.150327	0.72851		Drinks per week
Drinks per week	Very severe respiratory confirmed COVID-19 vs. population	rs28601761	0.404755	0.509522	0.426973		Drinks per week	Very severe respiratory confirmed COVID-19 vs. population (excluding UKB)	rs28601761	0.382154	0.564955	0.498767		Drinks per week	Hospitalized vs. not hospitalized COVID-19	rs28680958	-0.25439	0.487819	0.60203		Drinks per week	Hospitalized vs. not hospitalized COVID-19 (excluding UKB)	rs28680958	-0.459491	0.705438	0.514817		Drinks per week	Hospitalized COVID-19 vs. population	rs28680958	-0.0331448	0.301903	0.912579		Drinks per week	Hospitalized COVID-19 vs. population (excluding UKB)	rs28680958	-0.0337382	0.417949	0.935662		Drinks per week	COVID-19 vs. population	rs28680958	0.0452062	0.15068	0.764165		Drinks per week
Drinks per week	Very severe respiratory confirmed COVID-19 vs. population	rs28680958	0.26487	0.520101	0.610566		Drinks per week	Very severe respiratory confirmed COVID-19 vs. population (excluding UKB)	rs28680958	0.221386	0.567646	0.696531		Drinks per week	Hospitalized vs. not hospitalized COVID-19	rs28712821	-0.0752711	0.533075	0.887711		Drinks per week	Hospitalized vs. not hospitalized COVID-19 (excluding UKB)	rs28712821	-0.588297	0.774062	0.447246		Drinks per week	Hospitalized COVID-19 vs. population	rs28712821	0.128561	0.324999	0.69242		Drinks per week	Hospitalized COVID-19 vs. population (excluding UKB)	rs28712821	-0.0159727	0.454743	0.97198		Drinks per week	COVID-19 vs. population	rs28712821	0.170398	0.164872	0.301364		Drinks per week
Drinks per week	Very severe respiratory confirmed COVID-19 vs. population	rs28712821	0.161312	0.54597	0.767644		Drinks per week	Very severe respiratory confirmed COVID-19 vs. population (excluding UKB)	rs28712821	0.103	0.594189	0.862379		Drinks per week	Hospitalized vs. not hospitalized COVID-19	rs28732378	-0.293854	0.494202	0.552108		Drinks per week	Hospitalized vs. not hospitalized COVID-19 (excluding UKB)	rs28732378	-0.361023	0.715267	0.613743		Drinks per week	Hospitalized COVID-19 vs. population	rs28732378	0.0276647	0.306072	0.92798		Drinks per week	Hospitalized COVID-19 vs. population (excluding UKB)	rs28732378	0.174562	0.409472	0.669883		Drinks per week	COVID-19 vs. population	rs28732378	0.0334285	0.152516	0.826509		Drinks per week
Drinks per week	Very severe respiratory confirmed COVID-19 vs. population	rs28732378	0.425472	0.52615	0.418716		Drinks per week	Very severe respiratory confirmed COVID-19 vs. population (excluding UKB)	rs28732378	0.498136	0.564833	0.377822		Drinks per week	Hospitalized vs. not hospitalized COVID-19	rs34121753	-0.426989	0.487319	0.380921		Drinks per week	Hospitalized vs. not hospitalized COVID-19 (excluding UKB)	rs34121753	-0.57904	0.704023	0.410808		Drinks per week	Hospitalized COVID-19 vs. population	rs34121753	-0.0322951	0.300479	0.914409		Drinks per week	Hospitalized COVID-19 vs. population (excluding UKB)	rs34121753	-0.038665	0.409107	0.924703		Drinks per week	COVID-19 vs. population	rs34121753	0.0948876	0.156981	0.545542		Drinks per week
Drinks per week	Very severe respiratory confirmed COVID-19 vs. population	rs34121753	0.244973	0.50112	0.624948		Drinks per week	Very severe respiratory confirmed COVID-19 vs. population (excluding UKB)	rs34121753	0.237899	0.55525	0.668321		Drinks per week	Hospitalized vs. not hospitalized COVID-19	rs4309187	-0.481833	0.491602	0.327023		Drinks per week	Hospitalized vs. not hospitalized COVID-19 (excluding UKB)	rs4309187	-0.564977	0.71038	0.426429		Drinks per week	Hospitalized COVID-19 vs. population	rs4309187	0.0369502	0.303144	0.902986		Drinks per week	Hospitalized COVID-19 vs. population (excluding UKB)	rs4309187	0.0540356	0.424771	0.898773		Drinks per week	COVID-19 vs. population	rs4309187	0.0811515	0.158496	0.608643		Drinks per week
Drinks per week	Very severe respiratory confirmed COVID-19 vs. population	rs4309187	0.384653	0.521299	0.460591		Drinks per week	Very severe respiratory confirmed COVID-19 vs. population (excluding UKB)	rs4309187	0.411181	0.565999	0.467551		Drinks per week	Hospitalized vs. not hospitalized COVID-19	rs4752999	-0.402111	0.490395	0.412232		Drinks per week	Hospitalized vs. not hospitalized COVID-19 (excluding UKB)	rs4752999	-0.631833	0.707124	0.371576		Drinks per week	Hospitalized COVID-19 vs. population	rs4752999	-0.0480427	0.304055	0.874452		Drinks per week	Hospitalized COVID-19 vs. population (excluding UKB)	rs4752999	-0.0799698	0.412512	0.846285		Drinks per week	COVID-19 vs. population	rs4752999	0.0785448	0.158462	0.620127		Drinks per week
Drinks per week	Very severe respiratory confirmed COVID-19 vs. population	rs4752999	0.236182	0.522661	0.651353		Drinks per week	Very severe respiratory confirmed COVID-19 vs. population (excluding UKB)	rs4752999	0.200943	0.573229	0.725929		Drinks per week	Hospitalized vs. not hospitalized COVID-19	rs55872084	-0.30236	0.487112	0.534783		Drinks per week	Hospitalized vs. not hospitalized COVID-19 (excluding UKB)	rs55872084	-0.641325	0.703734	0.362128		Drinks per week	Hospitalized COVID-19 vs. population	rs55872084	0.12787	0.300464	0.670417		Drinks per week	Hospitalized COVID-19 vs. population (excluding UKB)	rs55872084	0.10673	0.403329	0.791299		Drinks per week	COVID-19 vs. population	rs55872084	0.0792916	0.156892	0.613286		Drinks per week
Drinks per week	Very severe respiratory confirmed COVID-19 vs. population	rs55872084	0.334284	0.520997	0.521117		Drinks per week	Very severe respiratory confirmed COVID-19 vs. population (excluding UKB)	rs55872084	0.319752	0.572603	0.576559		Drinks per week	Hospitalized vs. not hospitalized COVID-19	rs55932213	-0.371355	0.486477	0.445251		Drinks per week	Hospitalized vs. not hospitalized COVID-19 (excluding UKB)	rs55932213	-0.49526	0.702047	0.48053		Drinks per week	Hospitalized COVID-19 vs. population	rs55932213	0.0436032	0.300556	0.884652		Drinks per week	Hospitalized COVID-19 vs. population (excluding UKB)	rs55932213	0.0677397	0.41795	0.871246		Drinks per week	COVID-19 vs. population	rs55932213	0.114489	0.152381	0.452453		Drinks per week
Drinks per week	Very severe respiratory confirmed COVID-19 vs. population	rs55932213	0.361657	0.519654	0.486455		Drinks per week	Very severe respiratory confirmed COVID-19 vs. population (excluding UKB)	rs55932213	0.338657	0.572783	0.554354		Drinks per week	Hospitalized vs. not hospitalized COVID-19	rs6106989	-0.399712	0.485912	0.410735		Drinks per week	Hospitalized vs. not hospitalized COVID-19 (excluding UKB)	rs6106989	-0.552855	0.700724	0.430125		Drinks per week	Hospitalized COVID-19 vs. population	rs6106989	0.0256083	0.30008	0.931993		Drinks per week	Hospitalized COVID-19 vs. population (excluding UKB)	rs6106989	0.0828529	0.410919	0.840207		Drinks per week	COVID-19 vs. population	rs6106989	0.0957224	0.156581	0.540983		Drinks per week
Drinks per week	Very severe respiratory confirmed COVID-19 vs. population	rs6106989	0.409892	0.503779	0.415854		Drinks per week	Very severe respiratory confirmed COVID-19 vs. population (excluding UKB)	rs6106989	0.367474	0.566121	0.516268		Drinks per week	Hospitalized vs. not hospitalized COVID-19	rs676388	-0.31111	0.494332	0.529116		Drinks per week	Hospitalized vs. not hospitalized COVID-19 (excluding UKB)	rs676388	-0.119972	0.71534	0.866809		Drinks per week	Hospitalized COVID-19 vs. population	rs676388	0.186048	0.306141	0.543373		Drinks per week	Hospitalized COVID-19 vs. population (excluding UKB)	rs676388	0.298406	0.368231	0.417723		Drinks per week	COVID-19 vs. population	rs676388	0.167453	0.15259	0.272464		Drinks per week
Drinks per week	Very severe respiratory confirmed COVID-19 vs. population	rs676388	0.701673	0.462489	0.129225		Drinks per week	Very severe respiratory confirmed COVID-19 vs. population (excluding UKB)	rs676388	0.682641	0.497391	0.169925		Drinks per week	Hospitalized vs. not hospitalized COVID-19	rs75120545	-0.466555	0.486771	0.337826		Drinks per week	Hospitalized vs. not hospitalized COVID-19 (excluding UKB)	rs75120545	-0.607233	0.703709	0.38819		Drinks per week	Hospitalized COVID-19 vs. population	rs75120545	-0.00836008	0.29956	0.977736		Drinks per week	Hospitalized COVID-19 vs. population (excluding UKB)	rs75120545	0.0428094	0.41929	0.918677		Drinks per week	COVID-19 vs. population	rs75120545	0.0722944	0.155469	0.641925		Drinks per week
Drinks per week	Very severe respiratory confirmed COVID-19 vs. population	rs75120545	0.239941	0.485095	0.620863		Drinks per week	Very severe respiratory confirmed COVID-19 vs. population (excluding UKB)	rs75120545	0.202156	0.506835	0.689997		Drinks per week	Hospitalized vs. not hospitalized COVID-19	rs78234152	-0.513159	0.497337	0.30216		Drinks per week	Hospitalized vs. not hospitalized COVID-19 (excluding UKB)	rs78234152	-0.857499	0.719026	0.233032		Drinks per week	Hospitalized COVID-19 vs. population	rs78234152	-0.0433781	0.3079	0.887962		Drinks per week	Hospitalized COVID-19 vs. population (excluding UKB)	rs78234152	-0.055475	0.427422	0.896733		Drinks per week	COVID-19 vs. population	rs78234152	0.0795652	0.161162	0.621519		Drinks per week
Drinks per week	Very severe respiratory confirmed COVID-19 vs. population	rs78234152	0.143351	0.512271	0.779604		Drinks per week	Very severe respiratory confirmed COVID-19 vs. population (excluding UKB)	rs78234152	0.174265	0.577229	0.762729		Drinks per week	Hospitalized vs. not hospitalized COVID-19	rs79616692	-0.40062	0.48857	0.412225		Drinks per week	Hospitalized vs. not hospitalized COVID-19 (excluding UKB)	rs79616692	-0.674798	0.706623	0.339597		Drinks per week	Hospitalized COVID-19 vs. population	rs79616692	-0.0026885	0.301385	0.992883		Drinks per week	Hospitalized COVID-19 vs. population (excluding UKB)	rs79616692	-0.0432185	0.412426	0.916542		Drinks per week	COVID-19 vs. population	rs79616692	0.0494438	0.150732	0.742893		Drinks per week
Drinks per week	Very severe respiratory confirmed COVID-19 vs. population	rs79616692	0.300035	0.521088	0.564759		Drinks per week	Very severe respiratory confirmed COVID-19 vs. population (excluding UKB)	rs79616692	0.2775	0.571809	0.627463		Drinks per week	Hospitalized vs. not hospitalized COVID-19	All	-0.378	0.480617	0.431581		Drinks per week	Hospitalized vs. not hospitalized COVID-19 (excluding UKB)	All	-0.564408	0.694951	0.416702		Drinks per week	Hospitalized COVID-19 vs. population	All	0.0135431	0.296914	0.963619		Drinks per week	Hospitalized COVID-19 vs. population (excluding UKB)	All	0.0276156	0.406931	0.945895		Drinks per week	COVID-19 vs. population	All	0.0871319	0.151284	0.564649		Drinks per week
Drinks per week	Very severe respiratory confirmed COVID-19 vs. population	All	0.330753	0.503727	0.511431		Drinks per week	Very severe respiratory confirmed COVID-19 vs. population (excluding UKB)	All	0.318509	0.553983	0.56533
Lifetime smoking	Very severe respiratory confirmed COVID-19 vs. population	rs10005600	0.859363	0.257789	0.000857341		Lifetime smoking	Very severe respiratory confirmed COVID-19 vs. population (excluding UKB)	rs10005600	0.591734	0.267652	0.0270474		Lifetime smoking	Hospitalized vs. not hospitalized COVID-19	rs10005600	0.700147	0.261692	0.00746261		Lifetime smoking	Hospitalized vs. not hospitalized COVID-19 (excluding UKB)	rs10005600	0.537385	0.400423	0.179582		Lifetime smoking	Hospitalized COVID-19 vs. population	rs10005600	0.837432	0.171645	1.06697e-06		Lifetime smoking	Hospitalized COVID-19 vs. population (excluding UKB)	rs10005600	0.499196	0.194698	0.0103488		Lifetime smoking	COVID-19 vs. population	rs10005600	0.227669	0.0875434	0.00930501		Lifetime smoking
Lifetime smoking	Very severe respiratory confirmed COVID-19 vs. population	rs10157166	0.894043	0.257229	0.000509574		Lifetime smoking	Very severe respiratory confirmed COVID-19 vs. population (excluding UKB)	rs10157166	0.629438	0.267195	0.0184865		Lifetime smoking	Hospitalized vs. not hospitalized COVID-19	rs10157166	0.668714	0.261801	0.0106408		Lifetime smoking	Hospitalized vs. not hospitalized COVID-19 (excluding UKB)	rs10157166	0.509941	0.398645	0.200832		Lifetime smoking	Hospitalized COVID-19 vs. population	rs10157166	0.840031	0.17176	1.0047e-06		Lifetime smoking	Hospitalized COVID-19 vs. population (excluding UKB)	rs10157166	0.51186	0.194868	0.00862176		Lifetime smoking	COVID-19 vs. population	rs10157166	0.232466	0.0877427	0.00806324		Lifetime smoking
Lifetime smoking	Very severe respiratory confirmed COVID-19 vs. population	rs10179482	0.859336	0.257951	0.000864109		Lifetime smoking	Very severe respiratory confirmed COVID-19 vs. population (excluding UKB)	rs10179482	0.58655	0.267434	0.028289		Lifetime smoking	Hospitalized vs. not hospitalized COVID-19	rs10179482	0.711577	0.261826	0.00657274		Lifetime smoking	Hospitalized vs. not hospitalized COVID-19 (excluding UKB)	rs10179482	0.576645	0.400267	0.149683		Lifetime smoking	Hospitalized COVID-19 vs. population	rs10179482	0.834406	0.171654	1.16802e-06		Lifetime smoking	Hospitalized COVID-19 vs. population (excluding UKB)	rs10179482	0.494294	0.194782	0.0111593		Lifetime smoking	COVID-19 vs. population	rs10179482	0.226468	0.087551	0.00969003		Lifetime smoking
Lifetime smoking	Very severe respiratory confirmed COVID-19 vs. population	rs10226228	0.845457	0.258821	0.00108859		Lifetime smoking	Very severe respiratory confirmed COVID-19 vs. population (excluding UKB)	rs10226228	0.570316	0.268489	0.0336563		Lifetime smoking	Hospitalized vs. not hospitalized COVID-19	rs10226228	0.697287	0.262418	0.00788025		Lifetime smoking	Hospitalized vs. not hospitalized COVID-19 (excluding UKB)	rs10226228	0.56546	0.402002	0.159543		Lifetime smoking	Hospitalized COVID-19 vs. population	rs10226228	0.841356	0.172236	1.03486e-06		Lifetime smoking	Hospitalized COVID-19 vs. population (excluding UKB)	rs10226228	0.501948	0.195442	0.0102206		Lifetime smoking	COVID-19 vs. population	rs10226228	0.232255	0.087971	0.00828749		Lifetime smoking
Lifetime smoking	Very severe respiratory confirmed COVID-19 vs. population	rs10246118	0.861925	0.258086	0.000838756		Lifetime smoking	Very severe respiratory confirmed COVID-19 vs. population (excluding UKB)	rs10246118	0.599681	0.268038	0.0252668		Lifetime smoking	Hospitalized vs. not hospitalized COVID-19	rs10246118	0.723223	0.261808	0.00573743		Lifetime smoking	Hospitalized vs. not hospitalized COVID-19 (excluding UKB)	rs10246118	0.597732	0.398247	0.133379		Lifetime smoking	Hospitalized COVID-19 vs. population	rs10246118	0.844836	0.171581	8.48654e-07		Lifetime smoking	Hospitalized COVID-19 vs. population (excluding UKB)	rs10246118	0.522115	0.194798	0.00735576		Lifetime smoking	COVID-19 vs. population	rs10246118	0.228528	0.0876607	0.00913483		Lifetime smoking
Lifetime smoking	Very severe respiratory confirmed COVID-19 vs. population	rs10279261	0.866342	0.258165	0.000791454		Lifetime smoking	Very severe respiratory confirmed COVID-19 vs. population (excluding UKB)	rs10279261	0.591649	0.267688	0.02709		Lifetime smoking	Hospitalized vs. not hospitalized COVID-19	rs10279261	0.69981	0.26176	0.00750684		Lifetime smoking	Hospitalized vs. not hospitalized COVID-19 (excluding UKB)	rs10279261	0.557368	0.401049	0.164596		Lifetime smoking	Hospitalized COVID-19 vs. population	rs10279261	0.839127	0.171679	1.01987e-06		Lifetime smoking	Hospitalized COVID-19 vs. population (excluding UKB)	rs10279261	0.505103	0.194742	0.00949479		Lifetime smoking	COVID-19 vs. population	rs10279261	0.235296	0.0876313	0.00725138		Lifetime smoking
Lifetime smoking	Very severe respiratory confirmed COVID-19 vs. population	rs10282292	0.858632	0.258187	0.000882217		Lifetime smoking	Very severe respiratory confirmed COVID-19 vs. population (excluding UKB)	rs10282292	0.586768	0.267819	0.0284581		Lifetime smoking	Hospitalized vs. not hospitalized COVID-19	rs10282292	0.676441	0.261957	0.00981544		Lifetime smoking	Hospitalized vs. not hospitalized COVID-19 (excluding UKB)	rs10282292	0.554192	0.401289	0.16727		Lifetime smoking	Hospitalized COVID-19 vs. population	rs10282292	0.821414	0.170968	1.55147e-06		Lifetime smoking	Hospitalized COVID-19 vs. population (excluding UKB)	rs10282292	0.490177	0.194887	0.0118969		Lifetime smoking	COVID-19 vs. population	rs10282292	0.228089	0.0877246	0.00932068		Lifetime smoking
Lifetime smoking	Very severe respiratory confirmed COVID-19 vs. population	rs10760951	0.865886	0.258177	0.000796985		Lifetime smoking	Very severe respiratory confirmed COVID-19 vs. population (excluding UKB)	rs10760951	0.594022	0.267855	0.0265752		Lifetime smoking	Hospitalized vs. not hospitalized COVID-19	rs10760951	0.678854	0.261697	0.00948541		Lifetime smoking	Hospitalized vs. not hospitalized COVID-19 (excluding UKB)	rs10760951	0.558444	0.400772	0.163493		Lifetime smoking	Hospitalized COVID-19 vs. population	rs10760951	0.834577	0.171601	1.15345e-06		Lifetime smoking	Hospitalized COVID-19 vs. population (excluding UKB)	rs10760951	0.508311	0.194731	0.00904569		Lifetime smoking	COVID-19 vs. population	rs10760951	0.228668	0.0876344	0.00907158		Lifetime smoking
Lifetime smoking	Very severe respiratory confirmed COVID-19 vs. population	rs10761789	0.863205	0.258059	0.00082284		Lifetime smoking	Very severe respiratory confirmed COVID-19 vs. population (excluding UKB)	rs10761789	0.590803	0.267631	0.0272771		Lifetime smoking	Hospitalized vs. not hospitalized COVID-19	rs10761789	0.666161	0.261703	0.0109125		Lifetime smoking	Hospitalized vs. not hospitalized COVID-19 (excluding UKB)	rs10761789	0.529286	0.399827	0.185574		Lifetime smoking	Hospitalized COVID-19 vs. population	rs10761789	0.831153	0.171386	1.23714e-06		Lifetime smoking	Hospitalized COVID-19 vs. population (excluding UKB)	rs10761789	0.500342	0.194713	0.0101804		Lifetime smoking	COVID-19 vs. population	rs10761789	0.237137	0.087472	0.00670809		Lifetime smoking
Lifetime smoking	Very severe respiratory confirmed COVID-19 vs. population	rs1077190	0.84759	0.25674	0.000962202		Lifetime smoking	Very severe respiratory confirmed COVID-19 vs. population (excluding UKB)	rs1077190	0.574218	0.266957	0.0314782		Lifetime smoking	Hospitalized vs. not hospitalized COVID-19	rs1077190	0.677471	0.261769	0.00965223		Lifetime smoking	Hospitalized vs. not hospitalized COVID-19 (excluding UKB)	rs1077190	0.528573	0.400175	0.18655		Lifetime smoking	Hospitalized COVID-19 vs. population	rs1077190	0.831193	0.171489	1.25399e-06		Lifetime smoking	Hospitalized COVID-19 vs. population (excluding UKB)	rs1077190	0.494883	0.194779	0.0110618		Lifetime smoking	COVID-19 vs. population	rs1077190	0.234593	0.0876893	0.00746688		Lifetime smoking
Lifetime smoking	Very severe respiratory confirmed COVID-19 vs. population	rs10775275	0.878113	0.258048	0.000666735		Lifetime smoking	Very severe respiratory confirmed COVID-19 vs. population (excluding UKB)	rs10775275	0.605926	0.267961	0.0237439		Lifetime smoking	Hospitalized vs. not hospitalized COVID-19	rs10775275	0.689964	0.261782	0.00839776		Lifetime smoking	Hospitalized vs. not hospitalized COVID-19 (excluding UKB)	rs10775275	0.549502	0.401011	0.170596		Lifetime smoking	Hospitalized COVID-19 vs. population	rs10775275	0.847971	0.171383	7.50486e-07		Lifetime smoking	Hospitalized COVID-19 vs. population (excluding UKB)	rs10775275	0.509934	0.194778	0.00884413		Lifetime smoking	COVID-19 vs. population	rs10775275	0.228041	0.0876369	0.00926528		Lifetime smoking
Lifetime smoking	Very severe respiratory confirmed COVID-19 vs. population	rs1080702	0.879993	0.257832	0.000642409		Lifetime smoking	Very severe respiratory confirmed COVID-19 vs. population (excluding UKB)	rs1080702	0.607083	0.267849	0.0234198		Lifetime smoking	Hospitalized vs. not hospitalized COVID-19	rs1080702	0.676515	0.261737	0.00974592		Lifetime smoking	Hospitalized vs. not hospitalized COVID-19 (excluding UKB)	rs1080702	0.53681	0.400603	0.180244		Lifetime smoking	Hospitalized COVID-19 vs. population	rs1080702	0.847809	0.171318	7.46914e-07		Lifetime smoking	Hospitalized COVID-19 vs. population (excluding UKB)	rs1080702	0.52355	0.194753	0.00718213		Lifetime smoking	COVID-19 vs. population	rs1080702	0.239594	0.0872554	0.00603455		Lifetime smoking
Lifetime smoking	Very severe respiratory confirmed COVID-19 vs. population	rs10823968	0.869187	0.258273	0.000764368		Lifetime smoking	Very severe respiratory confirmed COVID-19 vs. population (excluding UKB)	rs10828266	0.598253	0.26824	0.0257283		Lifetime smoking	Hospitalized vs. not hospitalized COVID-19	rs10823968	0.676897	0.26179	0.00971959		Lifetime smoking	Hospitalized vs. not hospitalized COVID-19 (excluding UKB)	rs10823968	0.531199	0.400057	0.184241		Lifetime smoking	Hospitalized COVID-19 vs. population	rs10823968	0.829539	0.171397	1.2993e-06		Lifetime smoking	Hospitalized COVID-19 vs. population (excluding UKB)	rs10823968	0.497351	0.19476	0.0106598		Lifetime smoking	COVID-19 vs. population	rs10823968	0.234757	0.0877077	0.00743771		Lifetime smoking
Lifetime smoking	Very severe respiratory confirmed COVID-19 vs. population	rs10828266	0.877527	0.258288	0.000680111		Lifetime smoking	Very severe respiratory confirmed COVID-19 vs. population (excluding UKB)	rs10863258	0.593802	0.267933	0.0266755		Lifetime smoking	Hospitalized vs. not hospitalized COVID-19	rs10828266	0.701207	0.261702	0.00737524		Lifetime smoking	Hospitalized vs. not hospitalized COVID-19 (excluding UKB)	rs10828266	0.567288	0.400437	0.156578		Lifetime smoking	Hospitalized COVID-19 vs. population	rs10828266	0.845838	0.171529	8.17472e-07		Lifetime smoking	Hospitalized COVID-19 vs. population (excluding UKB)	rs10828266	0.514998	0.194822	0.00820723		Lifetime smoking	COVID-19 vs. population	rs10828266	0.236326	0.08756	0.00695438		Lifetime smoking
Lifetime smoking	Very severe respiratory confirmed COVID-19 vs. population	rs10863258	0.861316	0.258096	0.00084629		Lifetime smoking	Very severe respiratory confirmed COVID-19 vs. population (excluding UKB)	rs10879871	0.640182	0.267644	0.0167608		Lifetime smoking	Hospitalized vs. not hospitalized COVID-19	rs10863258	0.669064	0.261772	0.0105911		Lifetime smoking	Hospitalized vs. not hospitalized COVID-19 (excluding UKB)	rs10863258	0.528408	0.399859	0.18634		Lifetime smoking	Hospitalized COVID-19 vs. population	rs10863258	0.842186	0.171665	9.2957e-07		Lifetime smoking	Hospitalized COVID-19 vs. population (excluding UKB)	rs10863258	0.515169	0.194763	0.00816662		Lifetime smoking	COVID-19 vs. population	rs10863258	0.239817	0.0873071	0.00601764		Lifetime smoking
Lifetime smoking	Very severe respiratory confirmed COVID-19 vs. population	rs10879871	0.90548	0.257371	0.000434498		Lifetime smoking	Very severe respiratory confirmed COVID-19 vs. population (excluding UKB)	rs10891983	0.614158	0.267436	0.0216492		Lifetime smoking	Hospitalized vs. not hospitalized COVID-19	rs10879871	0.703855	0.262133	0.00725076		Lifetime smoking	Hospitalized vs. not hospitalized COVID-19 (excluding UKB)	rs10879871	0.566183	0.401563	0.158555		Lifetime smoking	Hospitalized COVID-19 vs. population	rs10879871	0.849275	0.171788	7.66422e-07		Lifetime smoking	Hospitalized COVID-19 vs. population (excluding UKB)	rs10879871	0.524813	0.195164	0.00716484		Lifetime smoking	COVID-19 vs. population	rs10879871	0.222203	0.0874636	0.0110687		Lifetime smoking
Lifetime smoking	Very severe respiratory confirmed COVID-19 vs. population	rs10891983	0.884442	0.257537	0.000594245		Lifetime smoking	Very severe respiratory confirmed COVID-19 vs. population (excluding UKB)	rs10918701	0.588949	0.268231	0.0281152		Lifetime smoking	Hospitalized vs. not hospitalized COVID-19	rs10891983	0.679551	0.261734	0.00942232		Lifetime smoking	Hospitalized vs. not hospitalized COVID-19 (excluding UKB)	rs10891983	0.554038	0.400901	0.166977		Lifetime smoking	Hospitalized COVID-19 vs. population	rs10891983	0.844077	0.17156	8.65363e-07		Lifetime smoking	Hospitalized COVID-19 vs. population (excluding UKB)	rs10891983	0.516133	0.194739	0.00804004		Lifetime smoking	COVID-19 vs. population	rs10891983	0.23269	0.0877259	0.00799063		Lifetime smoking
Lifetime smoking	Very severe respiratory confirmed COVID-19 vs. population	rs10918701	0.861955	0.258504	0.000854859		Lifetime smoking	Very severe respiratory confirmed COVID-19 vs. population (excluding UKB)	rs10953957	0.60154	0.267933	0.0247609		Lifetime smoking	Hospitalized vs. not hospitalized COVID-19	rs10918701	0.685428	0.261917	0.0088715		Lifetime smoking	Hospitalized vs. not hospitalized COVID-19 (excluding UKB)	rs10918701	0.560053	0.401293	0.162828		Lifetime smoking	Hospitalized COVID-19 vs. population	rs10918701	0.827984	0.171549	1.38947e-06		Lifetime smoking	Hospitalized COVID-19 vs. population (excluding UKB)	rs10918701	0.497136	0.194977	0.010781		Lifetime smoking	COVID-19 vs. population	rs10918701	0.22428	0.0874454	0.0103233		Lifetime smoking
Lifetime smoking	Very severe respiratory confirmed COVID-19 vs. population	rs10953957	0.874306	0.258063	0.000704166		Lifetime smoking	Very severe respiratory confirmed COVID-19 vs. population (excluding UKB)	rs10992144	0.593273	0.267833	0.0267542		Lifetime smoking	Hospitalized vs. not hospitalized COVID-19	rs10953957	0.669442	0.261698	0.0105255		Lifetime smoking	Hospitalized vs. not hospitalized COVID-19 (excluding UKB)	rs10953957	0.531504	0.400155	0.184097		Lifetime smoking	Hospitalized COVID-19 vs. population	rs10953957	0.829477	0.171221	1.26934e-06		Lifetime smoking	Hospitalized COVID-19 vs. population (excluding UKB)	rs10953957	0.508224	0.194708	0.00904923		Lifetime smoking	COVID-19 vs. population	rs10953957	0.234877	0.0876305	0.00735525		Lifetime smoking
Lifetime smoking	Very severe respiratory confirmed COVID-19 vs. population	rs10992144	0.868827	0.258233	0.000766796		Lifetime smoking	Very severe respiratory confirmed COVID-19 vs. population (excluding UKB)	rs110797	0.613374	0.267269	0.0217348		Lifetime smoking	Hospitalized vs. not hospitalized COVID-19	rs10992144	0.70453	0.261808	0.00712345		Lifetime smoking	Hospitalized vs. not hospitalized COVID-19 (excluding UKB)	rs10992144	0.564461	0.400945	0.159182		Lifetime smoking	Hospitalized COVID-19 vs. population	rs10992144	0.839074	0.171716	1.02699e-06		Lifetime smoking	Hospitalized COVID-19 vs. population (excluding UKB)	rs10992144	0.504416	0.194782	0.00960746		Lifetime smoking	COVID-19 vs. population	rs10992144	0.227067	0.0875767	0.00952032		Lifetime smoking
Lifetime smoking	Very severe respiratory confirmed COVID-19 vs. population	rs110797	0.881378	0.257609	0.000623043		Lifetime smoking	Very severe respiratory confirmed COVID-19 vs. population (excluding UKB)	rs1109480	0.612097	0.267704	0.0222271		Lifetime smoking	Hospitalized vs. not hospitalized COVID-19	rs110797	0.698425	0.261725	0.00761796		Lifetime smoking	Hospitalized vs. not hospitalized COVID-19 (excluding UKB)	rs110797	0.560029	0.400834	0.162366		Lifetime smoking	Hospitalized COVID-19 vs. population	rs110797	0.838684	0.17166	1.03049e-06		Lifetime smoking	Hospitalized COVID-19 vs. population (excluding UKB)	rs110797	0.514681	0.194707	0.00820864		Lifetime smoking	COVID-19 vs. population	rs110797	0.226087	0.0874268	0.00970925		Lifetime smoking
Lifetime smoking	Very severe respiratory confirmed COVID-19 vs. population	rs1109480	0.882404	0.257833	0.000620738		Lifetime smoking	Very severe respiratory confirmed COVID-19 vs. population (excluding UKB)	rs111243290	0.641183	0.267444	0.0165095		Lifetime smoking	Hospitalized vs. not hospitalized COVID-19	rs1109480	0.700991	0.261802	0.00741606		Lifetime smoking	Hospitalized vs. not hospitalized COVID-19 (excluding UKB)	rs1109480	0.557386	0.401004	0.164536		Lifetime smoking	Hospitalized COVID-19 vs. population	rs1109480	0.836171	0.171702	1.11662e-06		Lifetime smoking	Hospitalized COVID-19 vs. population (excluding UKB)	rs1109480	0.515603	0.194778	0.00811794		Lifetime smoking	COVID-19 vs. population	rs1109480	0.222557	0.0871509	0.0106585		Lifetime smoking
Lifetime smoking	Very severe respiratory confirmed COVID-19 vs. population	rs111243290	0.909407	0.25634	0.000388673		Lifetime smoking	Very severe respiratory confirmed COVID-19 vs. population (excluding UKB)	rs111758308	0.594905	0.26784	0.0263425		Lifetime smoking	Hospitalized vs. not hospitalized COVID-19	rs111243290	0.693905	0.261847	0.0080482		Lifetime smoking	Hospitalized vs. not hospitalized COVID-19 (excluding UKB)	rs111243290	0.590992	0.399308	0.138862		Lifetime smoking	Hospitalized COVID-19 vs. population	rs111243290	0.852816	0.171294	6.40252e-07		Lifetime smoking	Hospitalized COVID-19 vs. population (excluding UKB)	rs111243290	0.532942	0.194977	0.0062692		Lifetime smoking	COVID-19 vs. population	rs111243290	0.238808	0.0874561	0.00632176		Lifetime smoking
Lifetime smoking	Very severe respiratory confirmed COVID-19 vs. population	rs111758308	0.860197	0.257851	0.000849872		Lifetime smoking	Very severe respiratory confirmed COVID-19 vs. population (excluding UKB)	rs11210229	0.572749	0.268781	0.0330959		Lifetime smoking	Hospitalized vs. not hospitalized COVID-19	rs111758308	0.663898	0.261706	0.0111867		Lifetime smoking	Hospitalized vs. not hospitalized COVID-19 (excluding UKB)	rs111758308	0.518792	0.39867	0.193153		Lifetime smoking	Hospitalized COVID-19 vs. population	rs111758308	0.817819	0.169502	1.4011e-06		Lifetime smoking	Hospitalized COVID-19 vs. population (excluding UKB)	rs111758308	0.489136	0.194722	0.0120059		Lifetime smoking	COVID-19 vs. population	rs111758308	0.223897	0.0871078	0.0101597		Lifetime smoking
Lifetime smoking	Very severe respiratory confirmed COVID-19 vs. population	rs11210229	0.849942	0.259127	0.00103797		Lifetime smoking	Very severe respiratory confirmed COVID-19 vs. population (excluding UKB)	rs112282219	0.614956	0.268308	0.0219072		Lifetime smoking	Hospitalized vs. not hospitalized COVID-19	rs11210229	0.676097	0.262612	0.0100382		Lifetime smoking	Hospitalized vs. not hospitalized COVID-19 (excluding UKB)	rs11210229	0.583228	0.402012	0.146843		Lifetime smoking	Hospitalized COVID-19 vs. population	rs11210229	0.822243	0.172	1.74868e-06		Lifetime smoking	Hospitalized COVID-19 vs. population (excluding UKB)	rs11210229	0.497196	0.195558	0.0110077		Lifetime smoking	COVID-19 vs. population	rs11210229	0.240767	0.0878067	0.00610637		Lifetime smoking
Lifetime smoking	Very severe respiratory confirmed COVID-19 vs. population	rs112282219	0.863701	0.258691	0.000841596		Lifetime smoking	Very severe respiratory confirmed COVID-19 vs. population (excluding UKB)	rs11231149	0.601371	0.268153	0.0249197		Lifetime smoking	Hospitalized vs. not hospitalized COVID-19	rs112282219	0.691724	0.262093	0.00830934		Lifetime smoking	Hospitalized vs. not hospitalized COVID-19 (excluding UKB)	rs112282219	0.529687	0.401044	0.186578		Lifetime smoking	Hospitalized COVID-19 vs. population	rs112282219	0.844052	0.17189	9.08865e-07		Lifetime smoking	Hospitalized COVID-19 vs. population (excluding UKB)	rs112282219	0.51086	0.195069	0.00882214		Lifetime smoking	COVID-19 vs. population	rs112282219	0.22445	0.087601	0.0104016		Lifetime smoking
Lifetime smoking	Very severe respiratory confirmed COVID-19 vs. population	rs11231149	0.868777	0.258343	0.000771331		Lifetime smoking	Very severe respiratory confirmed COVID-19 vs. population (excluding UKB)	rs11255908	0.615792	0.268351	0.0217487		Lifetime smoking	Hospitalized vs. not hospitalized COVID-19	rs11231149	0.68438	0.261704	0.0089204		Lifetime smoking	Hospitalized vs. not hospitalized COVID-19 (excluding UKB)	rs11231149	0.555234	0.400878	0.166039		Lifetime smoking	Hospitalized COVID-19 vs. population	rs11231149	0.850605	0.171093	6.64074e-07		Lifetime smoking	Hospitalized COVID-19 vs. population (excluding UKB)	rs11231149	0.517423	0.194776	0.00789562		Lifetime smoking	COVID-19 vs. population	rs11231149	0.24456	0.0860818	0.00449704		Lifetime smoking
Lifetime smoking	Very severe respiratory confirmed COVID-19 vs. population	rs11255908	0.88684	0.258394	0.000598878		Lifetime smoking	Very severe respiratory confirmed COVID-19 vs. population (excluding UKB)	rs113382419	0.580174	0.270943	0.0322489		Lifetime smoking	Hospitalized vs. not hospitalized COVID-19	rs11255908	0.657354	0.262068	0.0121303		Lifetime smoking	Hospitalized vs. not hospitalized COVID-19 (excluding UKB)	rs11255908	0.494097	0.398492	0.215007		Lifetime smoking	Hospitalized COVID-19 vs. population	rs11255908	0.840335	0.171962	1.02509e-06		Lifetime smoking	Hospitalized COVID-19 vs. population (excluding UKB)	rs11255908	0.514337	0.195116	0.00838764		Lifetime smoking	COVID-19 vs. population	rs11255908	0.238176	0.0876416	0.00657549		Lifetime smoking
Lifetime smoking	Very severe respiratory confirmed COVID-19 vs. population	rs113382419	0.849134	0.260963	0.00113853		Lifetime smoking	Very severe respiratory confirmed COVID-19 vs. population (excluding UKB)	rs115074467	0.600012	0.26829	0.0253237		Lifetime smoking	Hospitalized vs. not hospitalized COVID-19	rs113382419	0.706582	0.264225	0.00749145		Lifetime smoking	Hospitalized vs. not hospitalized COVID-19 (excluding UKB)	rs113382419	0.6387	0.403045	0.113038		Lifetime smoking	Hospitalized COVID-19 vs. population	rs113382419	0.842413	0.173408	1.18589e-06		Lifetime smoking	Hospitalized COVID-19 vs. population (excluding UKB)	rs113382419	0.507332	0.196764	0.00992654		Lifetime smoking	COVID-19 vs. population	rs113382419	0.233888	0.0885307	0.00824453		Lifetime smoking
Lifetime smoking	Very severe respiratory confirmed COVID-19 vs. population	rs115074467	0.865469	0.258428	0.000811124		Lifetime smoking	Very severe respiratory confirmed COVID-19 vs. population (excluding UKB)	rs11598856	0.598251	0.267988	0.0255897		Lifetime smoking	Hospitalized vs. not hospitalized COVID-19	rs115074467	0.699091	0.261768	0.00757045		Lifetime smoking	Hospitalized vs. not hospitalized COVID-19 (excluding UKB)	rs115074467	0.568084	0.4007	0.15627		Lifetime smoking	Hospitalized COVID-19 vs. population	rs115074467	0.848905	0.171412	7.32956e-07		Lifetime smoking	Hospitalized COVID-19 vs. population (excluding UKB)	rs115074467	0.51958	0.194881	0.00767286		Lifetime smoking	COVID-19 vs. population	rs115074467	0.231948	0.0877413	0.00820425		Lifetime smoking
Lifetime smoking	Very severe respiratory confirmed COVID-19 vs. population	rs11598856	0.864177	0.258148	0.000815136		Lifetime smoking	Very severe respiratory confirmed COVID-19 vs. population (excluding UKB)	rs11610148	0.604562	0.268163	0.0241676		Lifetime smoking	Hospitalized vs. not hospitalized COVID-19	rs11598856	0.693872	0.261832	0.00804767		Lifetime smoking	Hospitalized vs. not hospitalized COVID-19 (excluding UKB)	rs11598856	0.547067	0.401112	0.172606		Lifetime smoking	Hospitalized COVID-19 vs. population	rs11598856	0.83975	0.171721	1.0074e-06		Lifetime smoking	Hospitalized COVID-19 vs. population (excluding UKB)	rs11598856	0.505133	0.194777	0.00950336		Lifetime smoking	COVID-19 vs. population	rs11598856	0.229041	0.0876967	0.00900834		Lifetime smoking
Lifetime smoking	Very severe respiratory confirmed COVID-19 vs. population	rs11610148	0.862527	0.258278	0.000839204		Lifetime smoking	Very severe respiratory confirmed COVID-19 vs. population (excluding UKB)	rs11616767	0.620672	0.267775	0.0204558		Lifetime smoking	Hospitalized vs. not hospitalized COVID-19	rs11610148	0.685942	0.261787	0.00878721		Lifetime smoking	Hospitalized vs. not hospitalized COVID-19 (excluding UKB)	rs11610148	0.555194	0.401078	0.16628		Lifetime smoking	Hospitalized COVID-19 vs. population	rs11610148	0.825142	0.171082	1.4136e-06		Lifetime smoking	Hospitalized COVID-19 vs. population (excluding UKB)	rs11610148	0.496463	0.194832	0.0108295		Lifetime smoking	COVID-19 vs. population	rs11610148	0.227009	0.0875485	0.00951568		Lifetime smoking
Lifetime smoking	Very severe respiratory confirmed COVID-19 vs. population	rs11616767	0.889339	0.257906	0.000564115		Lifetime smoking	Very severe respiratory confirmed COVID-19 vs. population (excluding UKB)	rs11621041	0.579893	0.266907	0.0298076		Lifetime smoking	Hospitalized vs. not hospitalized COVID-19	rs11616767	0.708947	0.261893	0.00678913		Lifetime smoking	Hospitalized vs. not hospitalized COVID-19 (excluding UKB)	rs11616767	0.577258	0.400571	0.14956		Lifetime smoking	Hospitalized COVID-19 vs. population	rs11616767	0.864814	0.169922	3.59033e-07		Lifetime smoking	Hospitalized COVID-19 vs. population (excluding UKB)	rs11616767	0.53645	0.194963	0.00593149		Lifetime smoking	COVID-19 vs. population	rs11616767	0.243107	0.0869576	0.00517883		Lifetime smoking
Lifetime smoking	Very severe respiratory confirmed COVID-19 vs. population	rs11621041	0.848817	0.256669	0.000942854		Lifetime smoking	Very severe respiratory confirmed COVID-19 vs. population (excluding UKB)	rs11720703	0.610089	0.26778	0.0227075		Lifetime smoking	Hospitalized vs. not hospitalized COVID-19	rs11621041	0.712059	0.261699	0.00651019		Lifetime smoking	Hospitalized vs. not hospitalized COVID-19 (excluding UKB)	rs11621041	0.5556	0.400831	0.16571		Lifetime smoking	Hospitalized COVID-19 vs. population	rs11621041	0.836477	0.171647	1.09777e-06		Lifetime smoking	Hospitalized COVID-19 vs. population (excluding UKB)	rs11621041	0.500564	0.194713	0.0101471		Lifetime smoking	COVID-19 vs. population	rs11621041	0.229024	0.0876523	0.00897868		Lifetime smoking
Lifetime smoking	Very severe respiratory confirmed COVID-19 vs. population	rs11720703	0.88529	0.257543	0.000587223		Lifetime smoking	Very severe respiratory confirmed COVID-19 vs. population (excluding UKB)	rs117435980	0.611252	0.267527	0.0223233		Lifetime smoking	Hospitalized vs. not hospitalized COVID-19	rs11720703	0.71037	0.261838	0.00666747		Lifetime smoking	Hospitalized vs. not hospitalized COVID-19 (excluding UKB)	rs11720703	0.562531	0.400988	0.160658		Lifetime smoking	Hospitalized COVID-19 vs. population	rs11720703	0.847665	0.17143	7.62757e-07		Lifetime smoking	Hospitalized COVID-19 vs. population (excluding UKB)	rs11720703	0.511949	0.194792	0.0085843		Lifetime smoking	COVID-19 vs. population	rs11720703	0.234978	0.0876963	0.00737423		Lifetime smoking
Lifetime smoking	Very severe respiratory confirmed COVID-19 vs. population	rs117435980	0.880191	0.25776	0.000638364		Lifetime smoking	Very severe respiratory confirmed COVID-19 vs. population (excluding UKB)	rs117484189	0.607315	0.268138	0.0235165		Lifetime smoking	Hospitalized vs. not hospitalized COVID-19	rs117435980	0.681654	0.261722	0.00920098		Lifetime smoking	Hospitalized vs. not hospitalized COVID-19 (excluding UKB)	rs117435980	0.550193	0.401001	0.170049		Lifetime smoking	Hospitalized COVID-19 vs. population	rs117435980	0.849174	0.171128	6.9695e-07		Lifetime smoking	Hospitalized COVID-19 vs. population (excluding UKB)	rs117435980	0.515429	0.194715	0.00811852		Lifetime smoking	COVID-19 vs. population	rs117435980	0.239633	0.08723	0.00601168		Lifetime smoking
Lifetime smoking	Very severe respiratory confirmed COVID-19 vs. population	rs117484189	0.867261	0.258413	0.000790502		Lifetime smoking	Very severe respiratory confirmed COVID-19 vs. population (excluding UKB)	rs117637904	0.617652	0.266824	0.0206221		Lifetime smoking	Hospitalized vs. not hospitalized COVID-19	rs117484189	0.70431	0.261825	0.00714524		Lifetime smoking	Hospitalized vs. not hospitalized COVID-19 (excluding UKB)	rs117484189	0.56912	0.400765	0.155584		Lifetime smoking	Hospitalized COVID-19 vs. population	rs117484189	0.836047	0.171734	1.12575e-06		Lifetime smoking	Hospitalized COVID-19 vs. population (excluding UKB)	rs117484189	0.507147	0.19483	0.0092408		Lifetime smoking	COVID-19 vs. population	rs117484189	0.236249	0.0876237	0.00701391		Lifetime smoking
Lifetime smoking	Very severe respiratory confirmed COVID-19 vs. population	rs117637904	0.881671	0.257412	0.000614488		Lifetime smoking	Very severe respiratory confirmed COVID-19 vs. population (excluding UKB)	rs11768481	0.611611	0.267804	0.0223832		Lifetime smoking	Hospitalized vs. not hospitalized COVID-19	rs117637904	0.704069	0.261657	0.00712784		Lifetime smoking	Hospitalized vs. not hospitalized COVID-19 (excluding UKB)	rs117637904	0.581052	0.398717	0.145032		Lifetime smoking	Hospitalized COVID-19 vs. population	rs117637904	0.843647	0.171483	8.66744e-07		Lifetime smoking	Hospitalized COVID-19 vs. population (excluding UKB)	rs117637904	0.522881	0.194664	0.00722988		Lifetime smoking	COVID-19 vs. population	rs117637904	0.232358	0.0876953	0.00805862		Lifetime smoking
Lifetime smoking	Very severe respiratory confirmed COVID-19 vs. population	rs11768481	0.877278	0.258196	0.000679507		Lifetime smoking	Very severe respiratory confirmed COVID-19 vs. population (excluding UKB)	rs11782906	0.608676	0.268199	0.0232381		Lifetime smoking	Hospitalized vs. not hospitalized COVID-19	rs11768481	0.688914	0.261937	0.00853662		Lifetime smoking	Hospitalized vs. not hospitalized COVID-19 (excluding UKB)	rs11768481	0.558168	0.401198	0.164149		Lifetime smoking	Hospitalized COVID-19 vs. population	rs11768481	0.825791	0.171294	1.42909e-06		Lifetime smoking	Hospitalized COVID-19 vs. population (excluding UKB)	rs11768481	0.499949	0.194854	0.010295		Lifetime smoking	COVID-19 vs. population	rs11768481	0.228258	0.087697	0.00924639		Lifetime smoking
Lifetime smoking	Very severe respiratory confirmed COVID-19 vs. population	rs11782906	0.876361	0.25839	0.000694807		Lifetime smoking	Very severe respiratory confirmed COVID-19 vs. population (excluding UKB)	rs11783093	0.610775	0.268396	0.0228671		Lifetime smoking	Hospitalized vs. not hospitalized COVID-19	rs11782906	0.693232	0.261791	0.00809615		Lifetime smoking	Hospitalized vs. not hospitalized COVID-19 (excluding UKB)	rs11782906	0.548927	0.401171	0.171214		Lifetime smoking	Hospitalized COVID-19 vs. population	rs11782906	0.848385	0.171474	7.51351e-07		Lifetime smoking	Hospitalized COVID-19 vs. population (excluding UKB)	rs11782906	0.513311	0.194901	0.00844585		Lifetime smoking	COVID-19 vs. population	rs11782906	0.236215	0.0876144	0.00701623		Lifetime smoking
Lifetime smoking	Very severe respiratory confirmed COVID-19 vs. population	rs11783093	0.881753	0.258574	0.000649493		Lifetime smoking	Very severe respiratory confirmed COVID-19 vs. population (excluding UKB)	rs11789249	0.596664	0.267909	0.0259393		Lifetime smoking	Hospitalized vs. not hospitalized COVID-19	rs11783093	0.68216	0.262408	0.00933293		Lifetime smoking	Hospitalized vs. not hospitalized COVID-19 (excluding UKB)	rs11783093	0.533727	0.4016	0.183847		Lifetime smoking	Hospitalized COVID-19 vs. population	rs11783093	0.838424	0.172103	1.10677e-06		Lifetime smoking	Hospitalized COVID-19 vs. population (excluding UKB)	rs11783093	0.503389	0.19517	0.00990212		Lifetime smoking	COVID-19 vs. population	rs11783093	0.233702	0.0879483	0.00787785		Lifetime smoking
Lifetime smoking	Very severe respiratory confirmed COVID-19 vs. population	rs11789249	0.871828	0.258168	0.000732868		Lifetime smoking	Very severe respiratory confirmed COVID-19 vs. population (excluding UKB)	rs11861214	0.605959	0.267936	0.0237235		Lifetime smoking	Hospitalized vs. not hospitalized COVID-19	rs11789249	0.684376	0.261673	0.00891275		Lifetime smoking	Hospitalized vs. not hospitalized COVID-19 (excluding UKB)	rs11789249	0.528907	0.399471	0.185497		Lifetime smoking	Hospitalized COVID-19 vs. population	rs11789249	0.835669	0.171609	1.11822e-06		Lifetime smoking	Hospitalized COVID-19 vs. population (excluding UKB)	rs11789249	0.500504	0.194701	0.0101516		Lifetime smoking	COVID-19 vs. population	rs11789249	0.236016	0.0875571	0.00702693		Lifetime smoking
Lifetime smoking	Very severe respiratory confirmed COVID-19 vs. population	rs11861214	0.87122	0.258252	0.00074211		Lifetime smoking	Very severe respiratory confirmed COVID-19 vs. population (excluding UKB)	rs11904671	0.617913	0.26688	0.0205953		Lifetime smoking	Hospitalized vs. not hospitalized COVID-19	rs11861214	0.680975	0.261889	0.00931593		Lifetime smoking	Hospitalized vs. not hospitalized COVID-19 (excluding UKB)	rs11861214	0.566548	0.400959	0.157661		Lifetime smoking	Hospitalized COVID-19 vs. population	rs11861214	0.844887	0.171599	8.49555e-07		Lifetime smoking	Hospitalized COVID-19 vs. population (excluding UKB)	rs11861214	0.520423	0.194792	0.00754711		Lifetime smoking	COVID-19 vs. population	rs11861214	0.236674	0.0876439	0.00692542		Lifetime smoking
Lifetime smoking	Very severe respiratory confirmed COVID-19 vs. population	rs11904671	0.895562	0.255555	0.000457676		Lifetime smoking	Very severe respiratory confirmed COVID-19 vs. population (excluding UKB)	rs11948770	0.595412	0.268522	0.0265979		Lifetime smoking	Hospitalized vs. not hospitalized COVID-19	rs11904671	0.707176	0.261764	0.0069012		Lifetime smoking	Hospitalized vs. not hospitalized COVID-19 (excluding UKB)	rs11904671	0.572341	0.400281	0.15276		Lifetime smoking	Hospitalized COVID-19 vs. population	rs11904671	0.850354	0.171054	6.65209e-07		Lifetime smoking	Hospitalized COVID-19 vs. population (excluding UKB)	rs11904671	0.521038	0.194725	0.00745576		Lifetime smoking	COVID-19 vs. population	rs11904671	0.230869	0.0877189	0.00849044		Lifetime smoking
Lifetime smoking	Very severe respiratory confirmed COVID-19 vs. population	rs11948770	0.859777	0.258588	0.000884528		Lifetime smoking	Very severe respiratory confirmed COVID-19 vs. population (excluding UKB)	rs12189326	0.602438	0.268277	0.0247308		Lifetime smoking	Hospitalized vs. not hospitalized COVID-19	rs11948770	0.687354	0.262049	0.00871595		Lifetime smoking	Hospitalized vs. not hospitalized COVID-19 (excluding UKB)	rs11948770	0.562985	0.401472	0.160825		Lifetime smoking	Hospitalized COVID-19 vs. population	rs11948770	0.847643	0.171768	8.02218e-07		Lifetime smoking	Hospitalized COVID-19 vs. population (excluding UKB)	rs11948770	0.518161	0.195085	0.00790572		Lifetime smoking	COVID-19 vs. population	rs11948770	0.243832	0.0871842	0.00516198		Lifetime smoking
Lifetime smoking	Very severe respiratory confirmed COVID-19 vs. population	rs12189326	0.880765	0.258199	0.000646791		Lifetime smoking	Very severe respiratory confirmed COVID-19 vs. population (excluding UKB)	rs1246265	0.624267	0.267041	0.0194018		Lifetime smoking	Hospitalized vs. not hospitalized COVID-19	rs12189326	0.680734	0.261751	0.00930357		Lifetime smoking	Hospitalized vs. not hospitalized COVID-19 (excluding UKB)	rs12189326	0.546519	0.401032	0.172951		Lifetime smoking	Hospitalized COVID-19 vs. population	rs12189326	0.838837	0.171747	1.03877e-06		Lifetime smoking	Hospitalized COVID-19 vs. population (excluding UKB)	rs12189326	0.51018	0.194854	0.00883768		Lifetime smoking	COVID-19 vs. population	rs12189326	0.232268	0.0877211	0.00810185		Lifetime smoking
Lifetime smoking	Very severe respiratory confirmed COVID-19 vs. population	rs1246265	0.892295	0.257033	0.000517526		Lifetime smoking	Very severe respiratory confirmed COVID-19 vs. population (excluding UKB)	rs12474587	0.627524	0.267274	0.0188812		Lifetime smoking	Hospitalized vs. not hospitalized COVID-19	rs1246265	0.699613	0.261966	0.00757099		Lifetime smoking	Hospitalized vs. not hospitalized COVID-19 (excluding UKB)	rs1246265	0.511978	0.399728	0.200259		Lifetime smoking	Hospitalized COVID-19 vs. population	rs1246265	0.847506	0.171559	7.81157e-07		Lifetime smoking	Hospitalized COVID-19 vs. population (excluding UKB)	rs1246265	0.501336	0.19487	0.0100917		Lifetime smoking	COVID-19 vs. population	rs1246265	0.231359	0.0877851	0.00840104		Lifetime smoking
Lifetime smoking	Very severe respiratory confirmed COVID-19 vs. population	rs12474587	0.886365	0.258011	0.000591734		Lifetime smoking	Very severe respiratory confirmed COVID-19 vs. population (excluding UKB)	rs12481282	0.557547	0.267351	0.0370286		Lifetime smoking	Hospitalized vs. not hospitalized COVID-19	rs12474587	0.680289	0.261792	0.00936072		Lifetime smoking	Hospitalized vs. not hospitalized COVID-19 (excluding UKB)	rs12474587	0.544451	0.400939	0.174483		Lifetime smoking	Hospitalized COVID-19 vs. population	rs12474587	0.847235	0.171551	7.86508e-07		Lifetime smoking	Hospitalized COVID-19 vs. population (excluding UKB)	rs12474587	0.525587	0.194881	0.00699756		Lifetime smoking	COVID-19 vs. population	rs12474587	0.235751	0.0876528	0.00715377		Lifetime smoking
Lifetime smoking	Very severe respiratory confirmed COVID-19 vs. population	rs12481282	0.835902	0.256804	0.00113386		Lifetime smoking	Very severe respiratory confirmed COVID-19 vs. population (excluding UKB)	rs12620444	0.605492	0.267805	0.0237625		Lifetime smoking	Hospitalized vs. not hospitalized COVID-19	rs12481282	0.719045	0.261862	0.00603471		Lifetime smoking	Hospitalized vs. not hospitalized COVID-19 (excluding UKB)	rs12481282	0.58137	0.399768	0.145872		Lifetime smoking	Hospitalized COVID-19 vs. population	rs12481282	0.828326	0.171538	1.37346e-06		Lifetime smoking	Hospitalized COVID-19 vs. population (excluding UKB)	rs12481282	0.493162	0.194935	0.0114103		Lifetime smoking	COVID-19 vs. population	rs12481282	0.227609	0.087673	0.00942838		Lifetime smoking
Lifetime smoking	Very severe respiratory confirmed COVID-19 vs. population	rs12620444	0.871136	0.258134	0.000738838		Lifetime smoking	Very severe respiratory confirmed COVID-19 vs. population (excluding UKB)	rs12623702	0.58912	0.26799	0.0279283		Lifetime smoking	Hospitalized vs. not hospitalized COVID-19	rs12620444	0.68997	0.261693	0.00837493		Lifetime smoking	Hospitalized vs. not hospitalized COVID-19 (excluding UKB)	rs12620444	0.552631	0.400936	0.168095		Lifetime smoking	Hospitalized COVID-19 vs. population	rs12620444	0.84511	0.17143	8.23324e-07		Lifetime smoking	Hospitalized COVID-19 vs. population (excluding UKB)	rs12620444	0.521707	0.194698	0.00737158		Lifetime smoking	COVID-19 vs. population	rs12620444	0.231668	0.0877084	0.00825781		Lifetime smoking
Lifetime smoking	Very severe respiratory confirmed COVID-19 vs. population	rs12623702	0.876174	0.258392	0.000696703		Lifetime smoking	Very severe respiratory confirmed COVID-19 vs. population (excluding UKB)	rs12636898	0.60353	0.268116	0.0243853		Lifetime smoking	Hospitalized vs. not hospitalized COVID-19	rs12623702	0.674519	0.262148	0.0100808		Lifetime smoking	Hospitalized vs. not hospitalized COVID-19 (excluding UKB)	rs12623702	0.478348	0.396834	0.228045		Lifetime smoking	Hospitalized COVID-19 vs. population	rs12623702	0.835436	0.171897	1.17321e-06		Lifetime smoking	Hospitalized COVID-19 vs. population (excluding UKB)	rs12623702	0.486481	0.194997	0.0126023		Lifetime smoking	COVID-19 vs. population	rs12623702	0.234812	0.0878278	0.00750528		Lifetime smoking
Lifetime smoking	Very severe respiratory confirmed COVID-19 vs. population	rs12636898	0.880108	0.258044	0.000647973		Lifetime smoking	Very severe respiratory confirmed COVID-19 vs. population (excluding UKB)	rs12651232	0.596901	0.267917	0.025885		Lifetime smoking	Hospitalized vs. not hospitalized COVID-19	rs12636898	0.694308	0.261732	0.00798404		Lifetime smoking	Hospitalized vs. not hospitalized COVID-19 (excluding UKB)	rs12636898	0.538536	0.400655	0.178904		Lifetime smoking	Hospitalized COVID-19 vs. population	rs12636898	0.846898	0.171433	7.80829e-07		Lifetime smoking	Hospitalized COVID-19 vs. population (excluding UKB)	rs12636898	0.51565	0.194791	0.00811606		Lifetime smoking	COVID-19 vs. population	rs12636898	0.230532	0.0877106	0.00858065		Lifetime smoking
Lifetime smoking	Very severe respiratory confirmed COVID-19 vs. population	rs12651232	0.868878	0.258188	0.000764637		Lifetime smoking	Very severe respiratory confirmed COVID-19 vs. population (excluding UKB)	rs12659780	0.622048	0.266878	0.0197622		Lifetime smoking	Hospitalized vs. not hospitalized COVID-19	rs12651232	0.695003	0.261706	0.00791519		Lifetime smoking	Hospitalized vs. not hospitalized COVID-19 (excluding UKB)	rs12651232	0.548774	0.400959	0.171108		Lifetime smoking	Hospitalized COVID-19 vs. population	rs12651232	0.829054	0.17122	1.28505e-06		Lifetime smoking	Hospitalized COVID-19 vs. population (excluding UKB)	rs12651232	0.494785	0.194722	0.0110543		Lifetime smoking	COVID-19 vs. population	rs12651232	0.22842	0.087616	0.00913223		Lifetime smoking
Lifetime smoking	Very severe respiratory confirmed COVID-19 vs. population	rs12659780	0.882459	0.257506	0.000610416		Lifetime smoking	Very severe respiratory confirmed COVID-19 vs. population (excluding UKB)	rs12708665	0.58996	0.26834	0.0279099		Lifetime smoking	Hospitalized vs. not hospitalized COVID-19	rs12659780	0.681703	0.261721	0.00919554		Lifetime smoking	Hospitalized vs. not hospitalized COVID-19 (excluding UKB)	rs12659780	0.560579	0.400801	0.161919		Lifetime smoking	Hospitalized COVID-19 vs. population	rs12659780	0.836043	0.171632	1.10958e-06		Lifetime smoking	Hospitalized COVID-19 vs. population (excluding UKB)	rs12659780	0.519086	0.194717	0.00767939		Lifetime smoking	COVID-19 vs. population	rs12659780	0.237466	0.0874104	0.00659394		Lifetime smoking
Lifetime smoking	Very severe respiratory confirmed COVID-19 vs. population	rs12708665	0.868549	0.258653	0.000785177		Lifetime smoking	Very severe respiratory confirmed COVID-19 vs. population (excluding UKB)	rs12770479	0.601324	0.268222	0.0249685		Lifetime smoking	Hospitalized vs. not hospitalized COVID-19	rs12708665	0.698243	0.261983	0.00769366		Lifetime smoking	Hospitalized vs. not hospitalized COVID-19 (excluding UKB)	rs12708665	0.549186	0.401471	0.171333		Lifetime smoking	Hospitalized COVID-19 vs. population	rs12708665	0.834331	0.171855	1.20482e-06		Lifetime smoking	Hospitalized COVID-19 vs. population (excluding UKB)	rs12708665	0.491674	0.195035	0.0117037		Lifetime smoking	COVID-19 vs. population	rs12708665	0.228702	0.0877537	0.00915569		Lifetime smoking
Lifetime smoking	Very severe respiratory confirmed COVID-19 vs. population	rs12770479	0.867091	0.258395	0.000791699		Lifetime smoking	Very severe respiratory confirmed COVID-19 vs. population (excluding UKB)	rs12831617	0.602897	0.268447	0.0247122		Lifetime smoking	Hospitalized vs. not hospitalized COVID-19	rs12770479	0.685508	0.261778	0.0088276		Lifetime smoking	Hospitalized vs. not hospitalized COVID-19 (excluding UKB)	rs12770479	0.534204	0.400614	0.18238		Lifetime smoking	Hospitalized COVID-19 vs. population	rs12770479	0.82795	0.171342	1.35077e-06		Lifetime smoking	Hospitalized COVID-19 vs. population (excluding UKB)	rs12770479	0.498893	0.194844	0.0104528		Lifetime smoking	COVID-19 vs. population	rs12770479	0.228795	0.087664	0.00905679		Lifetime smoking
Lifetime smoking	Very severe respiratory confirmed COVID-19 vs. population	rs12831617	0.869031	0.258614	0.00077846		Lifetime smoking	Very severe respiratory confirmed COVID-19 vs. population (excluding UKB)	rs12967855	0.598912	0.268061	0.0254677		Lifetime smoking	Hospitalized vs. not hospitalized COVID-19	rs12831617	0.674841	0.261839	0.00995728		Lifetime smoking	Hospitalized vs. not hospitalized COVID-19 (excluding UKB)	rs12831617	0.535979	0.400696	0.18102		Lifetime smoking	Hospitalized COVID-19 vs. population	rs12831617	0.83604	0.171817	1.13943e-06		Lifetime smoking	Hospitalized COVID-19 vs. population (excluding UKB)	rs12831617	0.512579	0.194948	0.00855583		Lifetime smoking	COVID-19 vs. population	rs12831617	0.235462	0.0876865	0.00724712		Lifetime smoking
Lifetime smoking	Very severe respiratory confirmed COVID-19 vs. population	rs12967855	0.865954	0.258258	0.000799248		Lifetime smoking	Very severe respiratory confirmed COVID-19 vs. population (excluding UKB)	rs12985721	0.621019	0.266924	0.0199877		Lifetime smoking	Hospitalized vs. not hospitalized COVID-19	rs12967855	0.688556	0.2618	0.00853632		Lifetime smoking	Hospitalized vs. not hospitalized COVID-19 (excluding UKB)	rs12967855	0.570696	0.400305	0.153969		Lifetime smoking	Hospitalized COVID-19 vs. population	rs12967855	0.830444	0.17148	1.28022e-06		Lifetime smoking	Hospitalized COVID-19 vs. population (excluding UKB)	rs12967855	0.507676	0.194783	0.00915092		Lifetime smoking	COVID-19 vs. population	rs12967855	0.224764	0.0874186	0.0101369		Lifetime smoking
Lifetime smoking	Very severe respiratory confirmed COVID-19 vs. population	rs12985721	0.885791	0.257278	0.000575441		Lifetime smoking	Very severe respiratory confirmed COVID-19 vs. population (excluding UKB)	rs13009008	0.611996	0.267864	0.0223286		Lifetime smoking	Hospitalized vs. not hospitalized COVID-19	rs12985721	0.698592	0.261743	0.00760773		Lifetime smoking	Hospitalized vs. not hospitalized COVID-19 (excluding UKB)	rs12985721	0.55311	0.401072	0.16787		Lifetime smoking	Hospitalized COVID-19 vs. population	rs12985721	0.846389	0.171404	7.89389e-07		Lifetime smoking	Hospitalized COVID-19 vs. population (excluding UKB)	rs12985721	0.515833	0.194743	0.00807817		Lifetime smoking	COVID-19 vs. population	rs12985721	0.229974	0.0876926	0.00872878		Lifetime smoking
Lifetime smoking	Very severe respiratory confirmed COVID-19 vs. population	rs13009008	0.883557	0.257923	0.000613322		Lifetime smoking	Very severe respiratory confirmed COVID-19 vs. population (excluding UKB)	rs13016665	0.596998	0.268129	0.0259787		Lifetime smoking	Hospitalized vs. not hospitalized COVID-19	rs13009008	0.717068	0.261982	0.00619855		Lifetime smoking	Hospitalized vs. not hospitalized COVID-19 (excluding UKB)	rs13009008	0.592828	0.399732	0.138058		Lifetime smoking	Hospitalized COVID-19 vs. population	rs13009008	0.838542	0.17181	1.05749e-06		Lifetime smoking	Hospitalized COVID-19 vs. population (excluding UKB)	rs13009008	0.508556	0.194891	0.00906917		Lifetime smoking	COVID-19 vs. population	rs13009008	0.223488	0.0874072	0.0105621		Lifetime smoking
Lifetime smoking	Very severe respiratory confirmed COVID-19 vs. population	rs13016665	0.863992	0.258311	0.000823504		Lifetime smoking	Very severe respiratory confirmed COVID-19 vs. population (excluding UKB)	rs13070100	0.601656	0.268312	0.0249372		Lifetime smoking	Hospitalized vs. not hospitalized COVID-19	rs13016665	0.681461	0.261873	0.00926124		Lifetime smoking	Hospitalized vs. not hospitalized COVID-19 (excluding UKB)	rs13016665	0.533238	0.400522	0.183071		Lifetime smoking	Hospitalized COVID-19 vs. population	rs13016665	0.834318	0.171723	1.18269e-06		Lifetime smoking	Hospitalized COVID-19 vs. population (excluding UKB)	rs13016665	0.509385	0.194834	0.00893706		Lifetime smoking	COVID-19 vs. population	rs13016665	0.230648	0.0877787	0.00859869		Lifetime smoking
Lifetime smoking	Very severe respiratory confirmed COVID-19 vs. population	rs13070100	0.863017	0.258413	0.000838729		Lifetime smoking	Very severe respiratory confirmed COVID-19 vs. population (excluding UKB)	rs13153393	0.611944	0.267888	0.0223523		Lifetime smoking	Hospitalized vs. not hospitalized COVID-19	rs13070100	0.694748	0.261833	0.00796858		Lifetime smoking	Hospitalized vs. not hospitalized COVID-19 (excluding UKB)	rs13070100	0.579822	0.400121	0.147304		Lifetime smoking	Hospitalized COVID-19 vs. population	rs13070100	0.853097	0.171121	6.18487e-07		Lifetime smoking	Hospitalized COVID-19 vs. population (excluding UKB)	rs13070100	0.527084	0.194885	0.00683892		Lifetime smoking	COVID-19 vs. population	rs13070100	0.239045	0.0874291	0.00625399		Lifetime smoking
Lifetime smoking	Very severe respiratory confirmed COVID-19 vs. population	rs13153393	0.874387	0.25835	0.00071308		Lifetime smoking	Very severe respiratory confirmed COVID-19 vs. population (excluding UKB)	rs13319723	0.590754	0.268164	0.027598		Lifetime smoking	Hospitalized vs. not hospitalized COVID-19	rs13153393	0.662787	0.262073	0.0114385		Lifetime smoking	Hospitalized vs. not hospitalized COVID-19 (excluding UKB)	rs13153393	0.504345	0.399429	0.206709		Lifetime smoking	Hospitalized COVID-19 vs. population	rs13153393	0.820409	0.170973	1.59878e-06		Lifetime smoking	Hospitalized COVID-19 vs. population (excluding UKB)	rs13153393	0.49426	0.194931	0.0112268		Lifetime smoking	COVID-19 vs. population	rs13153393	0.227506	0.0877171	0.00949692		Lifetime smoking
Lifetime smoking	Very severe respiratory confirmed COVID-19 vs. population	rs13319723	0.865011	0.258449	0.000817133		Lifetime smoking	Very severe respiratory confirmed COVID-19 vs. population (excluding UKB)	rs1349113	0.56193	0.267141	0.0354223		Lifetime smoking	Hospitalized vs. not hospitalized COVID-19	rs13319723	0.699605	0.261783	0.00752971		Lifetime smoking	Hospitalized vs. not hospitalized COVID-19 (excluding UKB)	rs13319723	0.569382	0.400782	0.15541		Lifetime smoking	Hospitalized COVID-19 vs. population	rs13319723	0.841497	0.171755	9.6132e-07		Lifetime smoking	Hospitalized COVID-19 vs. population (excluding UKB)	rs13319723	0.51311	0.194917	0.00847706		Lifetime smoking	COVID-19 vs. population	rs13319723	0.229495	0.0876988	0.00887442		Lifetime smoking
Lifetime smoking	Very severe respiratory confirmed COVID-19 vs. population	rs1349113	0.826696	0.254314	0.00115127		Lifetime smoking	Very severe respiratory confirmed COVID-19 vs. population (excluding UKB)	rs136233	0.566673	0.267378	0.0340592		Lifetime smoking	Hospitalized vs. not hospitalized COVID-19	rs1349113	0.69651	0.2617	0.00777971		Lifetime smoking	Hospitalized vs. not hospitalized COVID-19 (excluding UKB)	rs1349113	0.578996	0.399269	0.14702		Lifetime smoking	Hospitalized COVID-19 vs. population	rs1349113	0.826614	0.171145	1.36596e-06		Lifetime smoking	Hospitalized COVID-19 vs. population (excluding UKB)	rs1349113	0.494773	0.194801	0.0110886		Lifetime smoking	COVID-19 vs. population	rs1349113	0.227051	0.087525	0.00948313		Lifetime smoking
Lifetime smoking	Very severe respiratory confirmed COVID-19 vs. population	rs136233	0.841658	0.257417	0.0010769		Lifetime smoking	Very severe respiratory confirmed COVID-19 vs. population (excluding UKB)	rs1381775	0.614231	0.267422	0.0216266		Lifetime smoking	Hospitalized vs. not hospitalized COVID-19	rs136233	0.687981	0.261908	0.00861904		Lifetime smoking	Hospitalized vs. not hospitalized COVID-19 (excluding UKB)	rs136233	0.538832	0.401136	0.179187		Lifetime smoking	Hospitalized COVID-19 vs. population	rs136233	0.837602	0.171845	1.0927e-06		Lifetime smoking	Hospitalized COVID-19 vs. population (excluding UKB)	rs136233	0.498053	0.194968	0.0106327		Lifetime smoking	COVID-19 vs. population	rs136233	0.235261	0.0877137	0.00731504		Lifetime smoking
Lifetime smoking	Very severe respiratory confirmed COVID-19 vs. population	rs1381775	0.881397	0.2578	0.000628698		Lifetime smoking	Very severe respiratory confirmed COVID-19 vs. population (excluding UKB)	rs1386226	0.607552	0.267776	0.0232758		Lifetime smoking	Hospitalized vs. not hospitalized COVID-19	rs1381775	0.684631	0.261809	0.00892277		Lifetime smoking	Hospitalized vs. not hospitalized COVID-19 (excluding UKB)	rs1381775	0.558328	0.401058	0.163881		Lifetime smoking	Hospitalized COVID-19 vs. population	rs1381775	0.851154	0.171098	6.53649e-07		Lifetime smoking	Hospitalized COVID-19 vs. population (excluding UKB)	rs1381775	0.522687	0.194775	0.00728459		Lifetime smoking	COVID-19 vs. population	rs1381775	0.237654	0.0875201	0.00661913		Lifetime smoking
Lifetime smoking	Very severe respiratory confirmed COVID-19 vs. population	rs1386226	0.875102	0.258069	0.000696478		Lifetime smoking	Very severe respiratory confirmed COVID-19 vs. population (excluding UKB)	rs139119965	0.614653	0.267797	0.0217204		Lifetime smoking	Hospitalized vs. not hospitalized COVID-19	rs1386226	0.701236	0.261707	0.00737383		Lifetime smoking	Hospitalized vs. not hospitalized COVID-19 (excluding UKB)	rs1386226	0.56502	0.40058	0.158391		Lifetime smoking	Hospitalized COVID-19 vs. population	rs1386226	0.843978	0.171506	8.61107e-07		Lifetime smoking	Hospitalized COVID-19 vs. population (excluding UKB)	rs1386226	0.520665	0.194695	0.00748948		Lifetime smoking	COVID-19 vs. population	rs1386226	0.226637	0.0874591	0.00956		Lifetime smoking
Lifetime smoking	Very severe respiratory confirmed COVID-19 vs. population	rs139119965	0.879273	0.258191	0.000660387		Lifetime smoking	Very severe respiratory confirmed COVID-19 vs. population (excluding UKB)	rs139901797	0.562738	0.267138	0.0351568		Lifetime smoking	Hospitalized vs. not hospitalized COVID-19	rs139119965	0.70446	0.261774	0.00712178		Lifetime smoking	Hospitalized vs. not hospitalized COVID-19 (excluding UKB)	rs139119965	0.548541	0.400978	0.17131		Lifetime smoking	Hospitalized COVID-19 vs. population	rs139119965	0.847799	0.171421	7.58671e-07		Lifetime smoking	Hospitalized COVID-19 vs. population (excluding UKB)	rs139119965	0.516645	0.194809	0.00800031		Lifetime smoking	COVID-19 vs. population	rs139119965	0.234103	0.0876862	0.00759016		Lifetime smoking
Lifetime smoking	Very severe respiratory confirmed COVID-19 vs. population	rs139901797	0.824533	0.25382	0.00116018		Lifetime smoking	Very severe respiratory confirmed COVID-19 vs. population (excluding UKB)	rs144027817	0.580785	0.267301	0.0297974		Lifetime smoking	Hospitalized vs. not hospitalized COVID-19	rs139901797	0.694677	0.261707	0.00794479		Lifetime smoking	Hospitalized vs. not hospitalized COVID-19 (excluding UKB)	rs139901797	0.578856	0.399671	0.147524		Lifetime smoking	Hospitalized COVID-19 vs. population	rs139901797	0.819597	0.170277	1.48437e-06		Lifetime smoking	Hospitalized COVID-19 vs. population (excluding UKB)	rs139901797	0.493485	0.194809	0.0113035		Lifetime smoking	COVID-19 vs. population	rs139901797	0.223528	0.087065	0.0102473		Lifetime smoking
Lifetime smoking	Very severe respiratory confirmed COVID-19 vs. population	rs144027817	0.842819	0.256651	0.00102379		Lifetime smoking	Very severe respiratory confirmed COVID-19 vs. population (excluding UKB)	rs147412694	0.597489	0.268086	0.0258324		Lifetime smoking	Hospitalized vs. not hospitalized COVID-19	rs144027817	0.699037	0.261707	0.00756104		Lifetime smoking	Hospitalized vs. not hospitalized COVID-19 (excluding UKB)	rs144027817	0.564061	0.400762	0.159288		Lifetime smoking	Hospitalized COVID-19 vs. population	rs144027817	0.833729	0.171614	1.18477e-06		Lifetime smoking	Hospitalized COVID-19 vs. population (excluding UKB)	rs144027817	0.502129	0.194807	0.0099497		Lifetime smoking	COVID-19 vs. population	rs144027817	0.22939	0.0876652	0.00887941		Lifetime smoking
Lifetime smoking	Very severe respiratory confirmed COVID-19 vs. population	rs147412694	0.866479	0.258315	0.000795523		Lifetime smoking	Very severe respiratory confirmed COVID-19 vs. population (excluding UKB)	rs16881192	0.61462	0.267163	0.0214173		Lifetime smoking	Hospitalized vs. not hospitalized COVID-19	rs147412694	0.687871	0.261932	0.00863585		Lifetime smoking	Hospitalized vs. not hospitalized COVID-19 (excluding UKB)	rs147412694	0.538957	0.401071	0.179015		Lifetime smoking	Hospitalized COVID-19 vs. population	rs147412694	0.834895	0.171749	1.16711e-06		Lifetime smoking	Hospitalized COVID-19 vs. population (excluding UKB)	rs147412694	0.505907	0.194855	0.00942254		Lifetime smoking	COVID-19 vs. population	rs147412694	0.236248	0.0876761	0.00704827		Lifetime smoking
Lifetime smoking	Very severe respiratory confirmed COVID-19 vs. population	rs16881192	0.881568	0.257613	0.000621484		Lifetime smoking	Very severe respiratory confirmed COVID-19 vs. population (excluding UKB)	rs17201143	0.579493	0.267243	0.0301277		Lifetime smoking	Hospitalized vs. not hospitalized COVID-19	rs16881192	0.708896	0.261763	0.00676566		Lifetime smoking	Hospitalized vs. not hospitalized COVID-19 (excluding UKB)	rs16881192	0.575417	0.400192	0.150476		Lifetime smoking	Hospitalized COVID-19 vs. population	rs16881192	0.85597	0.170289	4.99326e-07		Lifetime smoking	Hospitalized COVID-19 vs. population (excluding UKB)	rs16881192	0.527411	0.194734	0.00676143		Lifetime smoking	COVID-19 vs. population	rs16881192	0.230413	0.0877088	0.00861342		Lifetime smoking
Lifetime smoking	Very severe respiratory confirmed COVID-19 vs. population	rs17201143	0.848568	0.257372	0.000977059		Lifetime smoking	Very severe respiratory confirmed COVID-19 vs. population (excluding UKB)	rs17309874	0.634127	0.267667	0.017832		Lifetime smoking	Hospitalized vs. not hospitalized COVID-19	rs17201143	0.676732	0.261679	0.0097064		Lifetime smoking	Hospitalized vs. not hospitalized COVID-19 (excluding UKB)	rs17201143	0.533172	0.400079	0.182641		Lifetime smoking	Hospitalized COVID-19 vs. population	rs17201143	0.825076	0.170935	1.38711e-06		Lifetime smoking	Hospitalized COVID-19 vs. population (excluding UKB)	rs17201143	0.492382	0.194786	0.0114775		Lifetime smoking	COVID-19 vs. population	rs17201143	0.224773	0.0872583	0.00999667		Lifetime smoking
Lifetime smoking	Very severe respiratory confirmed COVID-19 vs. population	rs17309874	0.90897	0.257174	0.000408623		Lifetime smoking	Very severe respiratory confirmed COVID-19 vs. population (excluding UKB)	rs17576594	0.602026	0.268288	0.0248353		Lifetime smoking	Hospitalized vs. not hospitalized COVID-19	rs17309874	0.695406	0.262224	0.00800288		Lifetime smoking	Hospitalized vs. not hospitalized COVID-19 (excluding UKB)	rs17309874	0.523372	0.401126	0.191975		Lifetime smoking	Hospitalized COVID-19 vs. population	rs17309874	0.840693	0.172043	1.02628e-06		Lifetime smoking	Hospitalized COVID-19 vs. population (excluding UKB)	rs17309874	0.497678	0.195186	0.0107797		Lifetime smoking	COVID-19 vs. population	rs17309874	0.236691	0.0878015	0.00702303		Lifetime smoking
Lifetime smoking	Very severe respiratory confirmed COVID-19 vs. population	rs17576594	0.861978	0.258424	0.000851397		Lifetime smoking	Very severe respiratory confirmed COVID-19 vs. population (excluding UKB)	rs17878615	0.596455	0.268346	0.0262353		Lifetime smoking	Hospitalized vs. not hospitalized COVID-19	rs17576594	0.665214	0.262227	0.0111875		Lifetime smoking	Hospitalized vs. not hospitalized COVID-19 (excluding UKB)	rs17576594	0.539512	0.401743	0.179294		Lifetime smoking	Hospitalized COVID-19 vs. population	rs17576594	0.827372	0.171682	1.4412e-06		Lifetime smoking	Hospitalized COVID-19 vs. population (excluding UKB)	rs17576594	0.508417	0.195036	0.00913947		Lifetime smoking	COVID-19 vs. population	rs17576594	0.231816	0.0878825	0.00834482		Lifetime smoking
Lifetime smoking	Very severe respiratory confirmed COVID-19 vs. population	rs17878615	0.863977	0.258485	0.000830399		Lifetime smoking	Very severe respiratory confirmed COVID-19 vs. population (excluding UKB)	rs1807017	0.600178	0.268055	0.0251552		Lifetime smoking	Hospitalized vs. not hospitalized COVID-19	rs17878615	0.670546	0.261837	0.0104391		Lifetime smoking	Hospitalized vs. not hospitalized COVID-19 (excluding UKB)	rs17878615	0.523312	0.400127	0.190919		Lifetime smoking	Hospitalized COVID-19 vs. population	rs17878615	0.829628	0.171585	1.33082e-06		Lifetime smoking	Hospitalized COVID-19 vs. population (excluding UKB)	rs17878615	0.492775	0.194945	0.0114793		Lifetime smoking	COVID-19 vs. population	rs17878615	0.233564	0.0877483	0.00777369		Lifetime smoking
Lifetime smoking	Very severe respiratory confirmed COVID-19 vs. population	rs1807017	0.87531	0.258178	0.000698072		Lifetime smoking	Very severe respiratory confirmed COVID-19 vs. population (excluding UKB)	rs1891248	0.621086	0.267242	0.0201222		Lifetime smoking	Hospitalized vs. not hospitalized COVID-19	rs1807017	0.699614	0.261861	0.00754672		Lifetime smoking	Hospitalized vs. not hospitalized COVID-19 (excluding UKB)	rs1807017	0.54885	0.401262	0.171371		Lifetime smoking	Hospitalized COVID-19 vs. population	rs1807017	0.849735	0.171285	7.0157e-07		Lifetime smoking	Hospitalized COVID-19 vs. population (excluding UKB)	rs1807017	0.50997	0.194804	0.00884821		Lifetime smoking	COVID-19 vs. population	rs1807017	0.235636	0.0876643	0.00718942		Lifetime smoking
Lifetime smoking	Very severe respiratory confirmed COVID-19 vs. population	rs1891248	0.89489	0.256819	0.000493036		Lifetime smoking	Very severe respiratory confirmed COVID-19 vs. population (excluding UKB)	rs1922018	0.609259	0.268681	0.0233541		Lifetime smoking	Hospitalized vs. not hospitalized COVID-19	rs1891248	0.709239	0.261727	0.00673145		Lifetime smoking	Hospitalized vs. not hospitalized COVID-19 (excluding UKB)	rs1891248	0.539253	0.400768	0.178448		Lifetime smoking	Hospitalized COVID-19 vs. population	rs1891248	0.848306	0.17135	7.394e-07		Lifetime smoking	Hospitalized COVID-19 vs. population (excluding UKB)	rs1891248	0.508738	0.194814	0.00901731		Lifetime smoking	COVID-19 vs. population	rs1891248	0.231808	0.0877176	0.00822562		Lifetime smoking
Lifetime smoking	Very severe respiratory confirmed COVID-19 vs. population	rs1922018	0.872107	0.2589	0.000755742		Lifetime smoking	Very severe respiratory confirmed COVID-19 vs. population (excluding UKB)	rs1931263	0.586201	0.268049	0.0287484		Lifetime smoking	Hospitalized vs. not hospitalized COVID-19	rs1922018	0.69848	0.262244	0.00773387		Lifetime smoking	Hospitalized vs. not hospitalized COVID-19 (excluding UKB)	rs1922018	0.56862	0.401678	0.156889		Lifetime smoking	Hospitalized COVID-19 vs. population	rs1922018	0.841202	0.172052	1.01229e-06		Lifetime smoking	Hospitalized COVID-19 vs. population (excluding UKB)	rs1922018	0.506683	0.195223	0.00944784		Lifetime smoking	COVID-19 vs. population	rs1922018	0.236249	0.087816	0.00713935		Lifetime smoking
Lifetime smoking	Very severe respiratory confirmed COVID-19 vs. population	rs1931263	0.856692	0.258269	0.000909725		Lifetime smoking	Very severe respiratory confirmed COVID-19 vs. population (excluding UKB)	rs202645	0.592117	0.268442	0.0274014		Lifetime smoking	Hospitalized vs. not hospitalized COVID-19	rs1931263	0.650132	0.261887	0.0130469		Lifetime smoking	Hospitalized vs. not hospitalized COVID-19 (excluding UKB)	rs1931263	0.506267	0.39886	0.204339		Lifetime smoking	Hospitalized COVID-19 vs. population	rs1931263	0.806776	0.168902	1.78287e-06		Lifetime smoking	Hospitalized COVID-19 vs. population (excluding UKB)	rs1931263	0.47638	0.194938	0.0145355		Lifetime smoking	COVID-19 vs. population	rs1931263	0.22317	0.087313	0.0105891		Lifetime smoking
Lifetime smoking	Very severe respiratory confirmed COVID-19 vs. population	rs202645	0.856156	0.258441	0.000923755		Lifetime smoking	Very severe respiratory confirmed COVID-19 vs. population (excluding UKB)	rs2062882	0.598916	0.268445	0.0256772		Lifetime smoking	Hospitalized vs. not hospitalized COVID-19	rs202645	0.701623	0.26197	0.00740055		Lifetime smoking	Hospitalized vs. not hospitalized COVID-19 (excluding UKB)	rs202645	0.575076	0.400833	0.151372		Lifetime smoking	Hospitalized COVID-19 vs. population	rs202645	0.842758	0.171848	9.38645e-07		Lifetime smoking	Hospitalized COVID-19 vs. population (excluding UKB)	rs202645	0.516942	0.195018	0.00803157		Lifetime smoking	COVID-19 vs. population	rs202645	0.22593	0.0876068	0.00991118		Lifetime smoking
Lifetime smoking	Very severe respiratory confirmed COVID-19 vs. population	rs2062882	0.870985	0.258609	0.000757257		Lifetime smoking	Very severe respiratory confirmed COVID-19 vs. population (excluding UKB)	rs2078396	0.59762	0.267994	0.0257489		Lifetime smoking	Hospitalized vs. not hospitalized COVID-19	rs2062882	0.66976	0.261869	0.0105394		Lifetime smoking	Hospitalized vs. not hospitalized COVID-19 (excluding UKB)	rs2062882	0.530594	0.400476	0.185202		Lifetime smoking	Hospitalized COVID-19 vs. population	rs2062882	0.823624	0.171219	1.50671e-06		Lifetime smoking	Hospitalized COVID-19 vs. population (excluding UKB)	rs2062882	0.497639	0.194949	0.0106901		Lifetime smoking	COVID-19 vs. population	rs2062882	0.229218	0.0877396	0.00898887		Lifetime smoking
Lifetime smoking	Very severe respiratory confirmed COVID-19 vs. population	rs2078396	0.871288	0.258233	0.000740752		Lifetime smoking	Very severe respiratory confirmed COVID-19 vs. population (excluding UKB)	rs2131167	0.621185	0.266991	0.0199859		Lifetime smoking	Hospitalized vs. not hospitalized COVID-19	rs2078396	0.678955	0.261723	0.00948182		Lifetime smoking	Hospitalized vs. not hospitalized COVID-19 (excluding UKB)	rs2078396	0.502986	0.395126	0.203027		Lifetime smoking	Hospitalized COVID-19 vs. population	rs2078396	0.82544	0.170918	1.36908e-06		Lifetime smoking	Hospitalized COVID-19 vs. population (excluding UKB)	rs2078396	0.488541	0.194734	0.0121157		Lifetime smoking	COVID-19 vs. population	rs2078396	0.224264	0.0872181	0.0101318		Lifetime smoking
Lifetime smoking	Very severe respiratory confirmed COVID-19 vs. population	rs2131167	0.887904	0.257317	0.000559283		Lifetime smoking	Very severe respiratory confirmed COVID-19 vs. population (excluding UKB)	rs2256337	0.55723	0.266962	0.0368607		Lifetime smoking	Hospitalized vs. not hospitalized COVID-19	rs2131167	0.704363	0.261845	0.00714521		Lifetime smoking	Hospitalized vs. not hospitalized COVID-19 (excluding UKB)	rs2131167	0.570364	0.400683	0.154598		Lifetime smoking	Hospitalized COVID-19 vs. population	rs2131167	0.845197	0.171583	8.3983e-07		Lifetime smoking	Hospitalized COVID-19 vs. population (excluding UKB)	rs2131167	0.515277	0.194803	0.00816607		Lifetime smoking	COVID-19 vs. population	rs2131167	0.22422	0.0873701	0.0102782		Lifetime smoking
Lifetime smoking	Very severe respiratory confirmed COVID-19 vs. population	rs2256337	0.828374	0.252994	0.00105932		Lifetime smoking	Very severe respiratory confirmed COVID-19 vs. population (excluding UKB)	rs240764	0.588889	0.267557	0.0277372		Lifetime smoking	Hospitalized vs. not hospitalized COVID-19	rs2256337	0.678102	0.261789	0.00959035		Lifetime smoking	Hospitalized vs. not hospitalized COVID-19 (excluding UKB)	rs2256337	0.559788	0.401003	0.162724		Lifetime smoking	Hospitalized COVID-19 vs. population	rs2256337	0.822352	0.170656	1.44441e-06		Lifetime smoking	Hospitalized COVID-19 vs. population (excluding UKB)	rs2256337	0.495564	0.194776	0.0109506		Lifetime smoking	COVID-19 vs. population	rs2256337	0.226618	0.0875455	0.00963748		Lifetime smoking
Lifetime smoking	Very severe respiratory confirmed COVID-19 vs. population	rs240764	0.863202	0.258105	0.000824645		Lifetime smoking	Very severe respiratory confirmed COVID-19 vs. population (excluding UKB)	rs245774	0.607454	0.268381	0.023611		Lifetime smoking	Hospitalized vs. not hospitalized COVID-19	rs240764	0.69825	0.261768	0.00764318		Lifetime smoking	Hospitalized vs. not hospitalized COVID-19 (excluding UKB)	rs240764	0.549637	0.401061	0.170544		Lifetime smoking	Hospitalized COVID-19 vs. population	rs240764	0.837351	0.171692	1.07685e-06		Lifetime smoking	Hospitalized COVID-19 vs. population (excluding UKB)	rs240764	0.503047	0.194756	0.00979588		Lifetime smoking	COVID-19 vs. population	rs240764	0.234593	0.0876858	0.00746432		Lifetime smoking
Lifetime smoking	Very severe respiratory confirmed COVID-19 vs. population	rs245774	0.878824	0.25848	0.000673953		Lifetime smoking	Very severe respiratory confirmed COVID-19 vs. population (excluding UKB)	rs2467966	0.609936	0.268105	0.0229063		Lifetime smoking	Hospitalized vs. not hospitalized COVID-19	rs245774	0.680865	0.261855	0.00931796		Lifetime smoking	Hospitalized vs. not hospitalized COVID-19 (excluding UKB)	rs245774	0.531201	0.40046	0.184682		Lifetime smoking	Hospitalized COVID-19 vs. population	rs245774	0.830189	0.171662	1.32349e-06		Lifetime smoking	Hospitalized COVID-19 vs. population (excluding UKB)	rs245774	0.502346	0.194964	0.00997744		Lifetime smoking	COVID-19 vs. population	rs245774	0.229445	0.0877455	0.00892573		Lifetime smoking
Lifetime smoking	Very severe respiratory confirmed COVID-19 vs. population	rs2467966	0.872566	0.258427	0.000734284		Lifetime smoking	Very severe respiratory confirmed COVID-19 vs. population (excluding UKB)	rs2675638	0.606465	0.268477	0.023889		Lifetime smoking	Hospitalized vs. not hospitalized COVID-19	rs2467966	0.689402	0.261796	0.00845456		Lifetime smoking	Hospitalized vs. not hospitalized COVID-19 (excluding UKB)	rs2467966	0.54312	0.401025	0.175631		Lifetime smoking	Hospitalized COVID-19 vs. population	rs2467966	0.835331	0.171725	1.14836e-06		Lifetime smoking	Hospitalized COVID-19 vs. population (excluding UKB)	rs2467966	0.503234	0.194864	0.00980907		Lifetime smoking	COVID-19 vs. population	rs2467966	0.230977	0.0877358	0.00847229		Lifetime smoking
Lifetime smoking	Very severe respiratory confirmed COVID-19 vs. population	rs2675638	0.8767	0.25861	0.000698823		Lifetime smoking	Very severe respiratory confirmed COVID-19 vs. population (excluding UKB)	rs270273	0.611759	0.267386	0.0221419		Lifetime smoking	Hospitalized vs. not hospitalized COVID-19	rs2675638	0.66448	0.261975	0.0111991		Lifetime smoking	Hospitalized vs. not hospitalized COVID-19 (excluding UKB)	rs2675638	0.48672	0.396596	0.219731		Lifetime smoking	Hospitalized COVID-19 vs. population	rs2675638	0.823234	0.171331	1.54806e-06		Lifetime smoking	Hospitalized COVID-19 vs. population (excluding UKB)	rs2675638	0.487217	0.195022	0.0124804		Lifetime smoking	COVID-19 vs. population	rs2675638	0.219226	0.0870216	0.0117616		Lifetime smoking
Lifetime smoking	Very severe respiratory confirmed COVID-19 vs. population	rs270273	0.876977	0.257924	0.000673507		Lifetime smoking	Very severe respiratory confirmed COVID-19 vs. population (excluding UKB)	rs2828632	0.609013	0.267699	0.0229066		Lifetime smoking	Hospitalized vs. not hospitalized COVID-19	rs270273	0.690195	0.261711	0.00835833		Lifetime smoking	Hospitalized vs. not hospitalized COVID-19 (excluding UKB)	rs270273	0.539615	0.400667	0.178047		Lifetime smoking	Hospitalized COVID-19 vs. population	rs270273	0.845028	0.171456	8.28464e-07		Lifetime smoking	Hospitalized COVID-19 vs. population (excluding UKB)	rs270273	0.517535	0.194711	0.00786135		Lifetime smoking	COVID-19 vs. population	rs270273	0.232719	0.0877087	0.00797042		Lifetime smoking
Lifetime smoking	Very severe respiratory confirmed COVID-19 vs. population	rs2828632	0.87171	0.25817	0.000734172		Lifetime smoking	Very severe respiratory confirmed COVID-19 vs. population (excluding UKB)	rs28381512	0.614648	0.267688	0.0216682		Lifetime smoking	Hospitalized vs. not hospitalized COVID-19	rs2828632	0.689112	0.261728	0.00846517		Lifetime smoking	Hospitalized vs. not hospitalized COVID-19 (excluding UKB)	rs2828632	0.55383	0.401047	0.167291		Lifetime smoking	Hospitalized COVID-19 vs. population	rs2828632	0.839122	0.171671	1.01879e-06		Lifetime smoking	Hospitalized COVID-19 vs. population (excluding UKB)	rs2828632	0.514553	0.194737	0.00823444		Lifetime smoking	COVID-19 vs. population	rs2828632	0.234125	0.0876729	0.00757519		Lifetime smoking
Lifetime smoking	Very severe respiratory confirmed COVID-19 vs. population	rs28381512	0.881132	0.258005	0.000637401		Lifetime smoking	Very severe respiratory confirmed COVID-19 vs. population (excluding UKB)	rs2838834	0.592345	0.268476	0.0273613		Lifetime smoking	Hospitalized vs. not hospitalized COVID-19	rs28381512	0.698844	0.261736	0.00758438		Lifetime smoking	Hospitalized vs. not hospitalized COVID-19 (excluding UKB)	rs28381512	0.605205	0.396149	0.126581		Lifetime smoking	Hospitalized COVID-19 vs. population	rs28381512	0.841079	0.171695	9.64838e-07		Lifetime smoking	Hospitalized COVID-19 vs. population (excluding UKB)	rs28381512	0.518226	0.194808	0.00780985		Lifetime smoking	COVID-19 vs. population	rs28381512	0.228206	0.0876217	0.00920214		Lifetime smoking
Lifetime smoking	Very severe respiratory confirmed COVID-19 vs. population	rs2838834	0.862773	0.258658	0.000851229		Lifetime smoking	Very severe respiratory confirmed COVID-19 vs. population (excluding UKB)	rs28520003	0.575819	0.266934	0.0309934		Lifetime smoking	Hospitalized vs. not hospitalized COVID-19	rs2838834	0.651954	0.261981	0.0128264		Lifetime smoking	Hospitalized vs. not hospitalized COVID-19 (excluding UKB)	rs2838834	0.517752	0.400009	0.195545		Lifetime smoking	Hospitalized COVID-19 vs. population	rs2838834	0.830614	0.171769	1.32711e-06		Lifetime smoking	Hospitalized COVID-19 vs. population (excluding UKB)	rs2838834	0.497521	0.195044	0.0107469		Lifetime smoking	COVID-19 vs. population	rs2838834	0.236545	0.0876845	0.00698245		Lifetime smoking
Lifetime smoking	Very severe respiratory confirmed COVID-19 vs. population	rs28520003	0.845924	0.256387	0.000968917		Lifetime smoking	Very severe respiratory confirmed COVID-19 vs. population (excluding UKB)	rs28635466	0.596844	0.268386	0.0261602		Lifetime smoking	Hospitalized vs. not hospitalized COVID-19	rs28520003	0.672957	0.261786	0.010151		Lifetime smoking	Hospitalized vs. not hospitalized COVID-19 (excluding UKB)	rs28520003	0.551932	0.401096	0.168802		Lifetime smoking	Hospitalized COVID-19 vs. population	rs28520003	0.819549	0.170226	1.47578e-06		Lifetime smoking	Hospitalized COVID-19 vs. population (excluding UKB)	rs28520003	0.491724	0.194772	0.0115827		Lifetime smoking	COVID-19 vs. population	rs28520003	0.226992	0.0875571	0.00952796		Lifetime smoking
Lifetime smoking	Very severe respiratory confirmed COVID-19 vs. population	rs28635466	0.867777	0.25857	0.000790615		Lifetime smoking	Very severe respiratory confirmed COVID-19 vs. population (excluding UKB)	rs2867112	0.605538	0.268569	0.024153		Lifetime smoking	Hospitalized vs. not hospitalized COVID-19	rs28635466	0.702452	0.261907	0.00731695		Lifetime smoking	Hospitalized vs. not hospitalized COVID-19 (excluding UKB)	rs28635466	0.595833	0.398959	0.135314		Lifetime smoking	Hospitalized COVID-19 vs. population	rs28635466	0.848311	0.171601	7.67295e-07		Lifetime smoking	Hospitalized COVID-19 vs. population (excluding UKB)	rs28635466	0.524066	0.194974	0.00719071		Lifetime smoking	COVID-19 vs. population	rs28635466	0.238425	0.0875372	0.00645561		Lifetime smoking
Lifetime smoking	Very severe respiratory confirmed COVID-19 vs. population	rs2867112	0.883854	0.258552	0.00062973		Lifetime smoking	Very severe respiratory confirmed COVID-19 vs. population (excluding UKB)	rs288933	0.597519	0.267895	0.0257193		Lifetime smoking	Hospitalized vs. not hospitalized COVID-19	rs2867112	0.650398	0.262515	0.0132283		Lifetime smoking	Hospitalized vs. not hospitalized COVID-19 (excluding UKB)	rs2867112	0.503386	0.401063	0.209432		Lifetime smoking	Hospitalized COVID-19 vs. population	rs2867112	0.842648	0.172123	9.7999e-07		Lifetime smoking	Hospitalized COVID-19 vs. population (excluding UKB)	rs2867112	0.512782	0.195289	0.0086456		Lifetime smoking	COVID-19 vs. population	rs2867112	0.230714	0.0879546	0.00871317		Lifetime smoking
Lifetime smoking	Very severe respiratory confirmed COVID-19 vs. population	rs288933	0.865771	0.258103	0.000795488		Lifetime smoking	Very severe respiratory confirmed COVID-19 vs. population (excluding UKB)	rs2890772	0.603894	0.269872	0.0252401		Lifetime smoking	Hospitalized vs. not hospitalized COVID-19	rs288933	0.703092	0.261639	0.00720408		Lifetime smoking	Hospitalized vs. not hospitalized COVID-19 (excluding UKB)	rs288933	0.569341	0.39986	0.154489		Lifetime smoking	Hospitalized COVID-19 vs. population	rs288933	0.833166	0.171449	1.17644e-06		Lifetime smoking	Hospitalized COVID-19 vs. population (excluding UKB)	rs288933	0.504776	0.19466	0.00951099		Lifetime smoking	COVID-19 vs. population	rs288933	0.22884	0.0876056	0.0089971		Lifetime smoking
Lifetime smoking	Very severe respiratory confirmed COVID-19 vs. population	rs2890772	0.860792	0.259901	0.0009263		Lifetime smoking	Very severe respiratory confirmed COVID-19 vs. population (excluding UKB)	rs2894808	0.594652	0.268573	0.026821		Lifetime smoking	Hospitalized vs. not hospitalized COVID-19	rs2890772	0.715962	0.26283	0.00644868		Lifetime smoking	Hospitalized vs. not hospitalized COVID-19 (excluding UKB)	rs2890772	0.620438	0.399813	0.120706		Lifetime smoking	Hospitalized COVID-19 vs. population	rs2890772	0.860195	0.172124	5.80698e-07		Lifetime smoking	Hospitalized COVID-19 vs. population (excluding UKB)	rs2890772	0.536608	0.195799	0.00613264		Lifetime smoking	COVID-19 vs. population	rs2890772	0.243312	0.0878706	0.0056231		Lifetime smoking
Lifetime smoking	Very severe respiratory confirmed COVID-19 vs. population	rs2894808	0.868179	0.258752	0.000792917		Lifetime smoking	Very severe respiratory confirmed COVID-19 vs. population (excluding UKB)	rs2923396	0.636032	0.267117	0.017261		Lifetime smoking	Hospitalized vs. not hospitalized COVID-19	rs2894808	0.672544	0.261961	0.0102483		Lifetime smoking	Hospitalized vs. not hospitalized COVID-19 (excluding UKB)	rs2894808	0.533425	0.401	0.18344		Lifetime smoking	Hospitalized COVID-19 vs. population	rs2894808	0.821338	0.171225	1.61184e-06		Lifetime smoking	Hospitalized COVID-19 vs. population (excluding UKB)	rs2894808	0.489943	0.195065	0.0120154		Lifetime smoking	COVID-19 vs. population	rs2894808	0.223978	0.0874267	0.0104103		Lifetime smoking
Lifetime smoking	Very severe respiratory confirmed COVID-19 vs. population	rs2923396	0.901668	0.255952	0.000427008		Lifetime smoking	Very severe respiratory confirmed COVID-19 vs. population (excluding UKB)	rs2956781	0.607374	0.267904	0.0233823		Lifetime smoking	Hospitalized vs. not hospitalized COVID-19	rs2923396	0.698661	0.261737	0.00760037		Lifetime smoking	Hospitalized vs. not hospitalized COVID-19 (excluding UKB)	rs2923396	0.538279	0.400756	0.17922		Lifetime smoking	Hospitalized COVID-19 vs. population	rs2923396	0.862321	0.169508	3.6342e-07		Lifetime smoking	Hospitalized COVID-19 vs. population (excluding UKB)	rs2923396	0.532618	0.194813	0.006257		Lifetime smoking	COVID-19 vs. population	rs2923396	0.236056	0.0875806	0.00703259		Lifetime smoking
Lifetime smoking	Very severe respiratory confirmed COVID-19 vs. population	rs2956781	0.879263	0.257981	0.000653819		Lifetime smoking	Very severe respiratory confirmed COVID-19 vs. population (excluding UKB)	rs3015789	0.587667	0.267923	0.0282773		Lifetime smoking	Hospitalized vs. not hospitalized COVID-19	rs2956781	0.697487	0.261759	0.00770761		Lifetime smoking	Hospitalized vs. not hospitalized COVID-19 (excluding UKB)	rs2956781	0.570376	0.400208	0.1541		Lifetime smoking	Hospitalized COVID-19 vs. population	rs2956781	0.845987	0.171482	8.0821e-07		Lifetime smoking	Hospitalized COVID-19 vs. population (excluding UKB)	rs2956781	0.515269	0.194752	0.0081506		Lifetime smoking	COVID-19 vs. population	rs2956781	0.227138	0.0875778	0.00949887		Lifetime smoking
Lifetime smoking	Very severe respiratory confirmed COVID-19 vs. population	rs3015789	0.861763	0.258303	0.000849194		Lifetime smoking	Very severe respiratory confirmed COVID-19 vs. population (excluding UKB)	rs317021	0.616054	0.267623	0.0213381		Lifetime smoking	Hospitalized vs. not hospitalized COVID-19	rs3015789	0.692658	0.261762	0.0081418		Lifetime smoking	Hospitalized vs. not hospitalized COVID-19 (excluding UKB)	rs3015789	0.539214	0.400796	0.17851		Lifetime smoking	Hospitalized COVID-19 vs. population	rs3015789	0.837979	0.171748	1.0656e-06		Lifetime smoking	Hospitalized COVID-19 vs. population (excluding UKB)	rs3015789	0.500155	0.194844	0.0102597		Lifetime smoking	COVID-19 vs. population	rs3015789	0.232039	0.0877397	0.00817809		Lifetime smoking
Lifetime smoking	Very severe respiratory confirmed COVID-19 vs. population	rs317021	0.899102	0.25647	0.000455437		Lifetime smoking	Very severe respiratory confirmed COVID-19 vs. population (excluding UKB)	rs329120	0.567623	0.267701	0.0339758		Lifetime smoking	Hospitalized vs. not hospitalized COVID-19	rs317021	0.715172	0.262075	0.00635493		Lifetime smoking	Hospitalized vs. not hospitalized COVID-19 (excluding UKB)	rs317021	0.559223	0.401495	0.163664		Lifetime smoking	Hospitalized COVID-19 vs. population	rs317021	0.844716	0.171756	8.7383e-07		Lifetime smoking	Hospitalized COVID-19 vs. population (excluding UKB)	rs317021	0.503517	0.194918	0.00978812		Lifetime smoking	COVID-19 vs. population	rs317021	0.233719	0.0878009	0.00776958		Lifetime smoking
Lifetime smoking	Very severe respiratory confirmed COVID-19 vs. population	rs329120	0.842355	0.258121	0.00110082		Lifetime smoking	Very severe respiratory confirmed COVID-19 vs. population (excluding UKB)	rs34453330	0.58949	0.26767	0.027644		Lifetime smoking	Hospitalized vs. not hospitalized COVID-19	rs329120	0.71602	0.262157	0.0063092		Lifetime smoking	Hospitalized vs. not hospitalized COVID-19 (excluding UKB)	rs329120	0.571583	0.401372	0.154425		Lifetime smoking	Hospitalized COVID-19 vs. population	rs329120	0.835698	0.17202	1.18497e-06		Lifetime smoking	Hospitalized COVID-19 vs. population (excluding UKB)	rs329120	0.490723	0.195187	0.0119332		Lifetime smoking	COVID-19 vs. population	rs329120	0.235095	0.0878425	0.0074436		Lifetime smoking
Lifetime smoking	Very severe respiratory confirmed COVID-19 vs. population	rs34453330	0.858017	0.257839	0.000875575		Lifetime smoking	Very severe respiratory confirmed COVID-19 vs. population (excluding UKB)	rs34665087	0.581179	0.267296	0.0296836		Lifetime smoking	Hospitalized vs. not hospitalized COVID-19	rs34453330	0.673081	0.261644	0.0100963		Lifetime smoking	Hospitalized vs. not hospitalized COVID-19 (excluding UKB)	rs34453330	0.518626	0.397636	0.19214		Lifetime smoking	Hospitalized COVID-19 vs. population	rs34453330	0.831695	0.171431	1.22539e-06		Lifetime smoking	Hospitalized COVID-19 vs. population (excluding UKB)	rs34453330	0.499629	0.194726	0.0102936		Lifetime smoking	COVID-19 vs. population	rs34453330	0.234351	0.0876558	0.00750556		Lifetime smoking
Lifetime smoking	Very severe respiratory confirmed COVID-19 vs. population	rs34665087	0.851418	0.257546	0.00094677		Lifetime smoking	Very severe respiratory confirmed COVID-19 vs. population (excluding UKB)	rs34866095	0.611118	0.267765	0.0224723		Lifetime smoking	Hospitalized vs. not hospitalized COVID-19	rs34665087	0.707688	0.261721	0.00685155		Lifetime smoking	Hospitalized vs. not hospitalized COVID-19 (excluding UKB)	rs34665087	0.556542	0.400987	0.165159		Lifetime smoking	Hospitalized COVID-19 vs. population	rs34665087	0.844797	0.171557	8.46595e-07		Lifetime smoking	Hospitalized COVID-19 vs. population (excluding UKB)	rs34665087	0.504927	0.194801	0.0095416		Lifetime smoking	COVID-19 vs. population	rs34665087	0.231098	0.0877134	0.00842144		Lifetime smoking
Lifetime smoking	Very severe respiratory confirmed COVID-19 vs. population	rs34866095	0.883545	0.257763	0.000608633		Lifetime smoking	Very severe respiratory confirmed COVID-19 vs. population (excluding UKB)	rs348809	0.608793	0.268356	0.0232924		Lifetime smoking	Hospitalized vs. not hospitalized COVID-19	rs34866095	0.728215	0.261887	0.00542516		Lifetime smoking	Hospitalized vs. not hospitalized COVID-19 (excluding UKB)	rs34866095	0.562719	0.4011	0.160635		Lifetime smoking	Hospitalized COVID-19 vs. population	rs34866095	0.857342	0.170622	5.0391e-07		Lifetime smoking	Hospitalized COVID-19 vs. population (excluding UKB)	rs34866095	0.50712	0.194841	0.0092483		Lifetime smoking	COVID-19 vs. population	rs34866095	0.237771	0.0875709	0.00662394		Lifetime smoking
Lifetime smoking	Very severe respiratory confirmed COVID-19 vs. population	rs348809	0.866517	0.258602	0.000805846		Lifetime smoking	Very severe respiratory confirmed COVID-19 vs. population (excluding UKB)	rs35169606	0.591409	0.267905	0.0272767		Lifetime smoking	Hospitalized vs. not hospitalized COVID-19	rs348809	0.689709	0.261895	0.00845015		Lifetime smoking	Hospitalized vs. not hospitalized COVID-19 (excluding UKB)	rs348809	0.557103	0.401233	0.164991		Lifetime smoking	Hospitalized COVID-19 vs. population	rs348809	0.841359	0.171832	9.76023e-07		Lifetime smoking	Hospitalized COVID-19 vs. population (excluding UKB)	rs348809	0.516943	0.194969	0.00801563		Lifetime smoking	COVID-19 vs. population	rs348809	0.231365	0.0877828	0.00839757		Lifetime smoking
Lifetime smoking	Very severe respiratory confirmed COVID-19 vs. population	rs35169606	0.858832	0.258069	0.000874995		Lifetime smoking	Very severe respiratory confirmed COVID-19 vs. population (excluding UKB)	rs35175834	0.643563	0.268946	0.0167152		Lifetime smoking	Hospitalized vs. not hospitalized COVID-19	rs35169606	0.696754	0.261891	0.00780308		Lifetime smoking	Hospitalized vs. not hospitalized COVID-19 (excluding UKB)	rs35169606	0.497305	0.396384	0.209622		Lifetime smoking	Hospitalized COVID-19 vs. population	rs35169606	0.831475	0.171624	1.26764e-06		Lifetime smoking	Hospitalized COVID-19 vs. population (excluding UKB)	rs35169606	0.488492	0.194835	0.0121689		Lifetime smoking	COVID-19 vs. population	rs35169606	0.223644	0.087409	0.0105096		Lifetime smoking
Lifetime smoking	Very severe respiratory confirmed COVID-19 vs. population	rs35175834	0.887014	0.259776	0.000638919		Lifetime smoking	Very severe respiratory confirmed COVID-19 vs. population (excluding UKB)	rs35266498	0.597705	0.267973	0.0257163		Lifetime smoking	Hospitalized vs. not hospitalized COVID-19	rs35175834	0.63447	0.263083	0.0158796		Lifetime smoking	Hospitalized vs. not hospitalized COVID-19 (excluding UKB)	rs35175834	0.557347	0.40325	0.16693		Lifetime smoking	Hospitalized COVID-19 vs. population	rs35175834	0.828098	0.17256	1.59546e-06		Lifetime smoking	Hospitalized COVID-19 vs. population (excluding UKB)	rs35175834	0.520144	0.195945	0.00794153		Lifetime smoking	COVID-19 vs. population	rs35175834	0.246162	0.08776	0.00503254		Lifetime smoking
Lifetime smoking	Very severe respiratory confirmed COVID-19 vs. population	rs35266498	0.882193	0.257678	0.000617913		Lifetime smoking	Very severe respiratory confirmed COVID-19 vs. population (excluding UKB)	rs35539115	0.601895	0.267972	0.0246968		Lifetime smoking	Hospitalized vs. not hospitalized COVID-19	rs35266498	0.691163	0.261713	0.00826821		Lifetime smoking	Hospitalized vs. not hospitalized COVID-19 (excluding UKB)	rs35266498	0.528732	0.399621	0.185807		Lifetime smoking	Hospitalized COVID-19 vs. population	rs35266498	0.848383	0.171252	7.2701e-07		Lifetime smoking	Hospitalized COVID-19 vs. population (excluding UKB)	rs35266498	0.510382	0.194728	0.00876727		Lifetime smoking	COVID-19 vs. population	rs35266498	0.238105	0.0874024	0.00644508		Lifetime smoking
Lifetime smoking	Very severe respiratory confirmed COVID-19 vs. population	rs35539115	0.877005	0.257991	0.000675443		Lifetime smoking	Very severe respiratory confirmed COVID-19 vs. population (excluding UKB)	rs35643618	0.562639	0.26711	0.0351701		Lifetime smoking	Hospitalized vs. not hospitalized COVID-19	rs35539115	0.699362	0.261739	0.00754041		Lifetime smoking	Hospitalized vs. not hospitalized COVID-19 (excluding UKB)	rs35539115	0.539953	0.400817	0.177938		Lifetime smoking	Hospitalized COVID-19 vs. population	rs35539115	0.854857	0.170462	5.30489e-07		Lifetime smoking	Hospitalized COVID-19 vs. population (excluding UKB)	rs35539115	0.516752	0.19474	0.00796498		Lifetime smoking	COVID-19 vs. population	rs35539115	0.226554	0.0874787	0.00960272		Lifetime smoking
Lifetime smoking	Very severe respiratory confirmed COVID-19 vs. population	rs35643618	0.830942	0.254872	0.00111321		Lifetime smoking	Very severe respiratory confirmed COVID-19 vs. population (excluding UKB)	rs3740484	0.591955	0.267985	0.0271807		Lifetime smoking	Hospitalized vs. not hospitalized COVID-19	rs35643618	0.66219	0.261726	0.0114033		Lifetime smoking	Hospitalized vs. not hospitalized COVID-19 (excluding UKB)	rs35643618	0.530849	0.400257	0.18475		Lifetime smoking	Hospitalized COVID-19 vs. population	rs35643618	0.813057	0.1691	1.5235e-06		Lifetime smoking	Hospitalized COVID-19 vs. population (excluding UKB)	rs35643618	0.487203	0.194803	0.0123843		Lifetime smoking	COVID-19 vs. population	rs35643618	0.2264	0.0874715	0.00964581		Lifetime smoking
Lifetime smoking	Very severe respiratory confirmed COVID-19 vs. population	rs3740484	0.85867	0.258055	0.000876384		Lifetime smoking	Very severe respiratory confirmed COVID-19 vs. population (excluding UKB)	rs3742365	0.602994	0.269045	0.0250107		Lifetime smoking	Hospitalized vs. not hospitalized COVID-19	rs3740484	0.688164	0.261701	0.0085489		Lifetime smoking	Hospitalized vs. not hospitalized COVID-19 (excluding UKB)	rs3740484	0.546085	0.400879	0.173129		Lifetime smoking	Hospitalized COVID-19 vs. population	rs3740484	0.826227	0.171056	1.36422e-06		Lifetime smoking	Hospitalized COVID-19 vs. population (excluding UKB)	rs3740484	0.496422	0.194787	0.0108177		Lifetime smoking	COVID-19 vs. population	rs3740484	0.23068	0.0876998	0.00853007		Lifetime smoking
Lifetime smoking	Very severe respiratory confirmed COVID-19 vs. population	rs3742365	0.853754	0.258957	0.000977597		Lifetime smoking	Very severe respiratory confirmed COVID-19 vs. population (excluding UKB)	rs3811038	0.618629	0.267411	0.0207005		Lifetime smoking	Hospitalized vs. not hospitalized COVID-19	rs3742365	0.665668	0.262265	0.0111439		Lifetime smoking	Hospitalized vs. not hospitalized COVID-19 (excluding UKB)	rs3742365	0.533794	0.401384	0.183556		Lifetime smoking	Hospitalized COVID-19 vs. population	rs3742365	0.815128	0.171296	1.94937e-06		Lifetime smoking	Hospitalized COVID-19 vs. population (excluding UKB)	rs3742365	0.496679	0.195313	0.010991		Lifetime smoking	COVID-19 vs. population	rs3742365	0.226265	0.0878232	0.00998424		Lifetime smoking
Lifetime smoking	Very severe respiratory confirmed COVID-19 vs. population	rs3811038	0.886631	0.257719	0.00058107		Lifetime smoking	Very severe respiratory confirmed COVID-19 vs. population (excluding UKB)	rs3896224	0.597819	0.26829	0.0258634		Lifetime smoking	Hospitalized vs. not hospitalized COVID-19	rs3811038	0.689327	0.26199	0.00851034		Lifetime smoking	Hospitalized vs. not hospitalized COVID-19 (excluding UKB)	rs3811038	0.529886	0.400862	0.186212		Lifetime smoking	Hospitalized COVID-19 vs. population	rs3811038	0.8484	0.17154	7.58308e-07		Lifetime smoking	Hospitalized COVID-19 vs. population (excluding UKB)	rs3811038	0.517511	0.194882	0.00791889		Lifetime smoking	COVID-19 vs. population	rs3811038	0.23466	0.0877642	0.00750085		Lifetime smoking
Lifetime smoking	Very severe respiratory confirmed COVID-19 vs. population	rs3896224	0.869495	0.258523	0.000770126		Lifetime smoking	Very severe respiratory confirmed COVID-19 vs. population (excluding UKB)	rs3905125	0.607818	0.267841	0.0232488		Lifetime smoking	Hospitalized vs. not hospitalized COVID-19	rs3896224	0.671371	0.262041	0.0104046		Lifetime smoking	Hospitalized vs. not hospitalized COVID-19 (excluding UKB)	rs3896224	0.546997	0.401331	0.172896		Lifetime smoking	Hospitalized COVID-19 vs. population	rs3896224	0.827564	0.171604	1.41753e-06		Lifetime smoking	Hospitalized COVID-19 vs. population (excluding UKB)	rs3896224	0.501982	0.194967	0.0100326		Lifetime smoking	COVID-19 vs. population	rs3896224	0.228636	0.0877685	0.00918773		Lifetime smoking
Lifetime smoking	Very severe respiratory confirmed COVID-19 vs. population	rs3905125	0.869777	0.258237	0.000756781		Lifetime smoking	Very severe respiratory confirmed COVID-19 vs. population (excluding UKB)	rs41322953	0.607117	0.267918	0.0234477		Lifetime smoking	Hospitalized vs. not hospitalized COVID-19	rs3905125	0.689282	0.261778	0.00846146		Lifetime smoking	Hospitalized vs. not hospitalized COVID-19 (excluding UKB)	rs3905125	0.517021	0.399101	0.19516		Lifetime smoking	Hospitalized COVID-19 vs. population	rs3905125	0.841809	0.171661	9.39554e-07		Lifetime smoking	Hospitalized COVID-19 vs. population (excluding UKB)	rs3905125	0.501528	0.194761	0.0100212		Lifetime smoking	COVID-19 vs. population	rs3905125	0.235323	0.0876552	0.00726072		Lifetime smoking
Lifetime smoking	Very severe respiratory confirmed COVID-19 vs. population	rs41322953	0.873173	0.258224	0.000721025		Lifetime smoking	Very severe respiratory confirmed COVID-19 vs. population (excluding UKB)	rs421983	0.601914	0.268592	0.0250265		Lifetime smoking	Hospitalized vs. not hospitalized COVID-19	rs41322953	0.698816	0.261813	0.00760458		Lifetime smoking	Hospitalized vs. not hospitalized COVID-19 (excluding UKB)	rs41322953	0.553364	0.40113	0.167737		Lifetime smoking	Hospitalized COVID-19 vs. population	rs41322953	0.845243	0.171546	8.34091e-07		Lifetime smoking	Hospitalized COVID-19 vs. population (excluding UKB)	rs41322953	0.517112	0.194781	0.00793477		Lifetime smoking	COVID-19 vs. population	rs41322953	0.230314	0.0877291	0.00865766		Lifetime smoking
Lifetime smoking	Very severe respiratory confirmed COVID-19 vs. population	rs421983	0.865256	0.258726	0.000824933		Lifetime smoking	Very severe respiratory confirmed COVID-19 vs. population (excluding UKB)	rs4391802	0.618357	0.267645	0.0208682		Lifetime smoking	Hospitalized vs. not hospitalized COVID-19	rs421983	0.689051	0.262056	0.00855363		Lifetime smoking	Hospitalized vs. not hospitalized COVID-19 (excluding UKB)	rs421983	0.586832	0.400379	0.142732		Lifetime smoking	Hospitalized COVID-19 vs. population	rs421983	0.833434	0.171886	1.24227e-06		Lifetime smoking	Hospitalized COVID-19 vs. population (excluding UKB)	rs421983	0.515382	0.195082	0.00824485		Lifetime smoking	COVID-19 vs. population	rs421983	0.234272	0.0878066	0.00762926		Lifetime smoking
Lifetime smoking	Very severe respiratory confirmed COVID-19 vs. population	rs4391802	0.883413	0.258114	0.000620328		Lifetime smoking	Very severe respiratory confirmed COVID-19 vs. population (excluding UKB)	rs4473348	0.604026	0.268614	0.0245328		Lifetime smoking	Hospitalized vs. not hospitalized COVID-19	rs4391802	0.732836	0.262019	0.0051598		Lifetime smoking	Hospitalized vs. not hospitalized COVID-19 (excluding UKB)	rs4391802	0.582925	0.40002	0.14505		Lifetime smoking	Hospitalized COVID-19 vs. population	rs4391802	0.855516	0.171171	5.79192e-07		Lifetime smoking	Hospitalized COVID-19 vs. population (excluding UKB)	rs4391802	0.512443	0.194941	0.00857078		Lifetime smoking	COVID-19 vs. population	rs4391802	0.242545	0.087343	0.00548754		Lifetime smoking
Lifetime smoking	Very severe respiratory confirmed COVID-19 vs. population	rs4473348	0.869801	0.258783	0.000776285		Lifetime smoking	Very severe respiratory confirmed COVID-19 vs. population (excluding UKB)	rs4543872	0.617037	0.266984	0.0208253		Lifetime smoking	Hospitalized vs. not hospitalized COVID-19	rs4473348	0.690626	0.26211	0.00841678		Lifetime smoking	Hospitalized vs. not hospitalized COVID-19 (excluding UKB)	rs4473348	0.553662	0.401637	0.168045		Lifetime smoking	Hospitalized COVID-19 vs. population	rs4473348	0.849862	0.171725	7.46064e-07		Lifetime smoking	Hospitalized COVID-19 vs. population (excluding UKB)	rs4473348	0.519984	0.195123	0.00770104		Lifetime smoking	COVID-19 vs. population	rs4473348	0.233587	0.0878293	0.00782446		Lifetime smoking
Lifetime smoking	Very severe respiratory confirmed COVID-19 vs. population	rs4543872	0.872968	0.258161	0.000720936		Lifetime smoking	Very severe respiratory confirmed COVID-19 vs. population (excluding UKB)	rs4671357	0.578083	0.267378	0.0306147		Lifetime smoking	Hospitalized vs. not hospitalized COVID-19	rs4543872	0.716265	0.261735	0.00620764		Lifetime smoking	Hospitalized vs. not hospitalized COVID-19 (excluding UKB)	rs4543872	0.585258	0.398873	0.1423		Lifetime smoking	Hospitalized COVID-19 vs. population	rs4543872	0.852607	0.170761	5.94502e-07		Lifetime smoking	Hospitalized COVID-19 vs. population (excluding UKB)	rs4543872	0.527592	0.194723	0.0067395		Lifetime smoking	COVID-19 vs. population	rs4543872	0.234634	0.0876455	0.0074267		Lifetime smoking
Lifetime smoking	Very severe respiratory confirmed COVID-19 vs. population	rs4671357	0.848825	0.25775	0.00099052		Lifetime smoking	Very severe respiratory confirmed COVID-19 vs. population (excluding UKB)	rs4731925	0.611871	0.268166	0.0225078		Lifetime smoking	Hospitalized vs. not hospitalized COVID-19	rs4671357	0.691127	0.262179	0.00838687		Lifetime smoking	Hospitalized vs. not hospitalized COVID-19 (excluding UKB)	rs4671357	0.555963	0.401752	0.166406		Lifetime smoking	Hospitalized COVID-19 vs. population	rs4671357	0.828624	0.171698	1.39265e-06		Lifetime smoking	Hospitalized COVID-19 vs. population (excluding UKB)	rs4671357	0.503178	0.195011	0.00987266		Lifetime smoking	COVID-19 vs. population	rs4671357	0.22503	0.0876632	0.0102589		Lifetime smoking
Lifetime smoking	Very severe respiratory confirmed COVID-19 vs. population	rs4731925	0.87363	0.258515	0.000726382		Lifetime smoking	Very severe respiratory confirmed COVID-19 vs. population (excluding UKB)	rs4785187	0.592014	0.26812	0.0272429		Lifetime smoking	Hospitalized vs. not hospitalized COVID-19	rs4731925	0.677196	0.261876	0.00971124		Lifetime smoking	Hospitalized vs. not hospitalized COVID-19 (excluding UKB)	rs4731925	0.542338	0.401166	0.176406		Lifetime smoking	Hospitalized COVID-19 vs. population	rs4731925	0.821787	0.171032	1.54846e-06		Lifetime smoking	Hospitalized COVID-19 vs. population (excluding UKB)	rs4731925	0.4983	0.194943	0.0105845		Lifetime smoking	COVID-19 vs. population	rs4731925	0.216149	0.086278	0.0122362		Lifetime smoking
Lifetime smoking	Very severe respiratory confirmed COVID-19 vs. population	rs4785187	0.867755	0.258431	0.000785712		Lifetime smoking	Very severe respiratory confirmed COVID-19 vs. population (excluding UKB)	rs4814873	0.60268	0.268136	0.0245974		Lifetime smoking	Hospitalized vs. not hospitalized COVID-19	rs4785187	0.688681	0.261782	0.00851979		Lifetime smoking	Hospitalized vs. not hospitalized COVID-19 (excluding UKB)	rs4785187	0.563632	0.400918	0.159767		Lifetime smoking	Hospitalized COVID-19 vs. population	rs4785187	0.839953	0.171756	1.00644e-06		Lifetime smoking	Hospitalized COVID-19 vs. population (excluding UKB)	rs4785187	0.515364	0.194865	0.00817586		Lifetime smoking	COVID-19 vs. population	rs4785187	0.227017	0.0875797	0.00953874		Lifetime smoking
Lifetime smoking	Very severe respiratory confirmed COVID-19 vs. population	rs4814873	0.87859	0.258172	0.00066622		Lifetime smoking	Very severe respiratory confirmed COVID-19 vs. population (excluding UKB)	rs4839517	0.617996	0.267209	0.0207349		Lifetime smoking	Hospitalized vs. not hospitalized COVID-19	rs4814873	0.684388	0.261948	0.00898324		Lifetime smoking	Hospitalized vs. not hospitalized COVID-19 (excluding UKB)	rs4814873	0.537749	0.401109	0.180033		Lifetime smoking	Hospitalized COVID-19 vs. population	rs4814873	0.830736	0.171605	1.29193e-06		Lifetime smoking	Hospitalized COVID-19 vs. population (excluding UKB)	rs4814873	0.500937	0.194864	0.0101494		Lifetime smoking	COVID-19 vs. population	rs4814873	0.235342	0.0877291	0.00730513		Lifetime smoking
Lifetime smoking	Very severe respiratory confirmed COVID-19 vs. population	rs4839517	0.890185	0.257001	0.000532726		Lifetime smoking	Very severe respiratory confirmed COVID-19 vs. population (excluding UKB)	rs4860231	0.566104	0.267145	0.0340826		Lifetime smoking	Hospitalized vs. not hospitalized COVID-19	rs4839517	0.692822	0.261685	0.00810802		Lifetime smoking	Hospitalized vs. not hospitalized COVID-19 (excluding UKB)	rs4839517	0.559237	0.40083	0.162956		Lifetime smoking	Hospitalized COVID-19 vs. population	rs4839517	0.842415	0.171616	9.16753e-07		Lifetime smoking	Hospitalized COVID-19 vs. population (excluding UKB)	rs4839517	0.51482	0.194756	0.00820741		Lifetime smoking	COVID-19 vs. population	rs4839517	0.235593	0.087604	0.00716041		Lifetime smoking
Lifetime smoking	Very severe respiratory confirmed COVID-19 vs. population	rs4860231	0.844661	0.257032	0.00101546		Lifetime smoking	Very severe respiratory confirmed COVID-19 vs. population (excluding UKB)	rs4866540	0.60239	0.267976	0.0245808		Lifetime smoking	Hospitalized vs. not hospitalized COVID-19	rs4860231	0.703465	0.261754	0.00719891		Lifetime smoking	Hospitalized vs. not hospitalized COVID-19 (excluding UKB)	rs4860231	0.561216	0.400969	0.161619		Lifetime smoking	Hospitalized COVID-19 vs. population	rs4860231	0.824378	0.170979	1.42465e-06		Lifetime smoking	Hospitalized COVID-19 vs. population (excluding UKB)	rs4860231	0.47989	0.194837	0.0137768		Lifetime smoking	COVID-19 vs. population	rs4860231	0.222118	0.0869716	0.010652		Lifetime smoking
Lifetime smoking	Very severe respiratory confirmed COVID-19 vs. population	rs4866540	0.875684	0.25808	0.000691154		Lifetime smoking	Very severe respiratory confirmed COVID-19 vs. population (excluding UKB)	rs4896735	0.5807	0.267588	0.0299974		Lifetime smoking	Hospitalized vs. not hospitalized COVID-19	rs4866540	0.715422	0.261808	0.00628325		Lifetime smoking	Hospitalized vs. not hospitalized COVID-19 (excluding UKB)	rs4866540	0.56737	0.400793	0.156887		Lifetime smoking	Hospitalized COVID-19 vs. population	rs4866540	0.846005	0.171475	8.0689e-07		Lifetime smoking	Hospitalized COVID-19 vs. population (excluding UKB)	rs4866540	0.504482	0.194759	0.00958965		Lifetime smoking	COVID-19 vs. population	rs4866540	0.226429	0.0874961	0.00965697		Lifetime smoking
Lifetime smoking	Very severe respiratory confirmed COVID-19 vs. population	rs4896735	0.859919	0.258295	0.000870935		Lifetime smoking	Very severe respiratory confirmed COVID-19 vs. population (excluding UKB)	rs4949465	0.615723	0.268066	0.0216242		Lifetime smoking	Hospitalized vs. not hospitalized COVID-19	rs4896735	0.6936	0.261818	0.008069		Lifetime smoking	Hospitalized vs. not hospitalized COVID-19 (excluding UKB)	rs4896735	0.566182	0.400901	0.15787		Lifetime smoking	Hospitalized COVID-19 vs. population	rs4896735	0.842043	0.171739	9.43605e-07		Lifetime smoking	Hospitalized COVID-19 vs. population (excluding UKB)	rs4896735	0.5141	0.194881	0.00833934		Lifetime smoking	COVID-19 vs. population	rs4896735	0.229359	0.0877034	0.00891847		Lifetime smoking
Lifetime smoking	Very severe respiratory confirmed COVID-19 vs. population	rs4949465	0.894033	0.257605	0.000519373		Lifetime smoking	Very severe respiratory confirmed COVID-19 vs. population (excluding UKB)	rs4957528	0.59158	0.267865	0.0272095		Lifetime smoking	Hospitalized vs. not hospitalized COVID-19	rs4949465	0.708255	0.261888	0.00684248		Lifetime smoking	Hospitalized vs. not hospitalized COVID-19 (excluding UKB)	rs4949465	0.549748	0.401258	0.170668		Lifetime smoking	Hospitalized COVID-19 vs. population	rs4949465	0.863146	0.170263	3.98889e-07		Lifetime smoking	Hospitalized COVID-19 vs. population (excluding UKB)	rs4949465	0.531503	0.19498	0.00641202		Lifetime smoking	COVID-19 vs. population	rs4949465	0.232133	0.087793	0.00819093		Lifetime smoking
Lifetime smoking	Very severe respiratory confirmed COVID-19 vs. population	rs4957528	0.859109	0.258032	0.000870131		Lifetime smoking	Very severe respiratory confirmed COVID-19 vs. population (excluding UKB)	rs4961741	0.617255	0.266902	0.0207407		Lifetime smoking	Hospitalized vs. not hospitalized COVID-19	rs4957528	0.723444	0.261917	0.00574279		Lifetime smoking	Hospitalized vs. not hospitalized COVID-19 (excluding UKB)	rs4957528	0.554182	0.401266	0.167253		Lifetime smoking	Hospitalized COVID-19 vs. population	rs4957528	0.858484	0.170496	4.77274e-07		Lifetime smoking	Hospitalized COVID-19 vs. population (excluding UKB)	rs4957528	0.514394	0.194835	0.00828691		Lifetime smoking	COVID-19 vs. population	rs4957528	0.247117	0.0864571	0.00425979		Lifetime smoking
Lifetime smoking	Very severe respiratory confirmed COVID-19 vs. population	rs4961741	0.891362	0.256371	0.000507343		Lifetime smoking	Very severe respiratory confirmed COVID-19 vs. population (excluding UKB)	rs5006628	0.613459	0.267473	0.021817		Lifetime smoking	Hospitalized vs. not hospitalized COVID-19	rs4961741	0.677184	0.261722	0.00966997		Lifetime smoking	Hospitalized vs. not hospitalized COVID-19 (excluding UKB)	rs4961741	0.518296	0.39893	0.19387		Lifetime smoking	Hospitalized COVID-19 vs. population	rs4961741	0.832344	0.171478	1.21036e-06		Lifetime smoking	Hospitalized COVID-19 vs. population (excluding UKB)	rs4961741	0.498488	0.194729	0.0104699		Lifetime smoking	COVID-19 vs. population	rs4961741	0.224555	0.0872363	0.0100502		Lifetime smoking
Lifetime smoking	Very severe respiratory confirmed COVID-19 vs. population	rs5006628	0.884858	0.257477	0.000588946		Lifetime smoking	Very severe respiratory confirmed COVID-19 vs. population (excluding UKB)	rs539213	0.594035	0.267861	0.0265751		Lifetime smoking	Hospitalized vs. not hospitalized COVID-19	rs5006628	0.694507	0.261791	0.00798032		Lifetime smoking	Hospitalized vs. not hospitalized COVID-19 (excluding UKB)	rs5006628	0.541717	0.40094	0.176657		Lifetime smoking	Hospitalized COVID-19 vs. population	rs5006628	0.842443	0.171644	9.1973e-07		Lifetime smoking	Hospitalized COVID-19 vs. population (excluding UKB)	rs5006628	0.507974	0.194761	0.00910211		Lifetime smoking	COVID-19 vs. population	rs5006628	0.239648	0.087302	0.00605017		Lifetime smoking
Lifetime smoking	Very severe respiratory confirmed COVID-19 vs. population	rs539213	0.860464	0.257952	0.000850683		Lifetime smoking	Very severe respiratory confirmed COVID-19 vs. population (excluding UKB)	rs549845	0.554748	0.267936	0.0384102		Lifetime smoking	Hospitalized vs. not hospitalized COVID-19	rs539213	0.691726	0.261718	0.00821698		Lifetime smoking	Hospitalized vs. not hospitalized COVID-19 (excluding UKB)	rs539213	0.563838	0.400603	0.159287		Lifetime smoking	Hospitalized COVID-19 vs. population	rs539213	0.834959	0.171609	1.14183e-06		Lifetime smoking	Hospitalized COVID-19 vs. population (excluding UKB)	rs539213	0.506504	0.194722	0.00929094		Lifetime smoking	COVID-19 vs. population	rs539213	0.235948	0.0875851	0.00706147		Lifetime smoking
Lifetime smoking	Very severe respiratory confirmed COVID-19 vs. population	rs549845	0.815062	0.256474	0.00148319		Lifetime smoking	Very severe respiratory confirmed COVID-19 vs. population (excluding UKB)	rs55704727	0.560299	0.267093	0.0359259		Lifetime smoking	Hospitalized vs. not hospitalized COVID-19	rs549845	0.695653	0.262375	0.00801664		Lifetime smoking	Hospitalized vs. not hospitalized COVID-19 (excluding UKB)	rs549845	0.549241	0.402125	0.171987		Lifetime smoking	Hospitalized COVID-19 vs. population	rs549845	0.823753	0.171851	1.63978e-06		Lifetime smoking	Hospitalized COVID-19 vs. population (excluding UKB)	rs549845	0.487886	0.195377	0.0125197		Lifetime smoking	COVID-19 vs. population	rs549845	0.229681	0.087914	0.00898652		Lifetime smoking
Lifetime smoking	Very severe respiratory confirmed COVID-19 vs. population	rs55704727	0.840384	0.256331	0.00104356		Lifetime smoking	Very severe respiratory confirmed COVID-19 vs. population (excluding UKB)	rs55766546	0.596624	0.26804	0.0260225		Lifetime smoking	Hospitalized vs. not hospitalized COVID-19	rs55704727	0.692157	0.261757	0.00818655		Lifetime smoking	Hospitalized vs. not hospitalized COVID-19 (excluding UKB)	rs55704727	0.519434	0.399295	0.193301		Lifetime smoking	Hospitalized COVID-19 vs. population	rs55704727	0.835036	0.17168	1.15092e-06		Lifetime smoking	Hospitalized COVID-19 vs. population (excluding UKB)	rs55704727	0.495119	0.194813	0.0110374		Lifetime smoking	COVID-19 vs. population	rs55704727	0.227724	0.0876048	0.00933741		Lifetime smoking
Lifetime smoking	Very severe respiratory confirmed COVID-19 vs. population	rs55766546	0.86217	0.258136	0.000837825		Lifetime smoking	Very severe respiratory confirmed COVID-19 vs. population (excluding UKB)	rs6011779	0.616278	0.269266	0.0220949		Lifetime smoking	Hospitalized vs. not hospitalized COVID-19	rs55766546	0.706035	0.261664	0.00697049		Lifetime smoking	Hospitalized vs. not hospitalized COVID-19 (excluding UKB)	rs55766546	0.535667	0.400018	0.180536		Lifetime smoking	Hospitalized COVID-19 vs. population	rs55766546	0.842407	0.171592	9.13725e-07		Lifetime smoking	Hospitalized COVID-19 vs. population (excluding UKB)	rs55766546	0.500342	0.19471	0.0101792		Lifetime smoking	COVID-19 vs. population	rs55766546	0.229439	0.0876295	0.00883729		Lifetime smoking
Lifetime smoking	Very severe respiratory confirmed COVID-19 vs. population	rs6011779	0.888768	0.259378	0.000611347		Lifetime smoking	Very severe respiratory confirmed COVID-19 vs. population (excluding UKB)	rs60453921	0.587942	0.268082	0.0282973		Lifetime smoking	Hospitalized vs. not hospitalized COVID-19	rs6011779	0.723404	0.263591	0.00606177		Lifetime smoking	Hospitalized vs. not hospitalized COVID-19 (excluding UKB)	rs6011779	0.563092	0.404139	0.163525		Lifetime smoking	Hospitalized COVID-19 vs. population	rs6011779	0.872895	0.171774	3.74151e-07		Lifetime smoking	Hospitalized COVID-19 vs. population (excluding UKB)	rs6011779	0.541169	0.195972	0.00575432		Lifetime smoking	COVID-19 vs. population	rs6011779	0.247255	0.0879346	0.00492645		Lifetime smoking
Lifetime smoking	Very severe respiratory confirmed COVID-19 vs. population	rs60453921	0.872063	0.258506	0.000742269		Lifetime smoking	Very severe respiratory confirmed COVID-19 vs. population (excluding UKB)	rs60952428	0.582773	0.267149	0.0291496		Lifetime smoking	Hospitalized vs. not hospitalized COVID-19	rs60453921	0.690297	0.261864	0.00838673		Lifetime smoking	Hospitalized vs. not hospitalized COVID-19 (excluding UKB)	rs60453921	0.532183	0.400817	0.184262		Lifetime smoking	Hospitalized COVID-19 vs. population	rs60453921	0.84036	0.171802	1.00104e-06		Lifetime smoking	Hospitalized COVID-19 vs. population (excluding UKB)	rs60453921	0.502273	0.194924	0.00997311		Lifetime smoking	COVID-19 vs. population	rs60453921	0.227707	0.0876651	0.00939163		Lifetime smoking
Lifetime smoking	Very severe respiratory confirmed COVID-19 vs. population	rs60952428	0.848834	0.257079	0.000960538		Lifetime smoking	Very severe respiratory confirmed COVID-19 vs. population (excluding UKB)	rs60979578	0.581019	0.267272	0.0297137		Lifetime smoking	Hospitalized vs. not hospitalized COVID-19	rs60952428	0.669591	0.261868	0.0105586		Lifetime smoking	Hospitalized vs. not hospitalized COVID-19 (excluding UKB)	rs60952428	0.508641	0.398896	0.202266		Lifetime smoking	Hospitalized COVID-19 vs. population	rs60952428	0.82379	0.170992	1.45208e-06		Lifetime smoking	Hospitalized COVID-19 vs. population (excluding UKB)	rs60952428	0.494157	0.194825	0.0111995		Lifetime smoking	COVID-19 vs. population	rs60952428	0.226543	0.0875804	0.00969033		Lifetime smoking
Lifetime smoking	Very severe respiratory confirmed COVID-19 vs. population	rs60979578	0.854701	0.257802	0.000915347		Lifetime smoking	Very severe respiratory confirmed COVID-19 vs. population (excluding UKB)	rs6119897	0.594274	0.268987	0.0271535		Lifetime smoking	Hospitalized vs. not hospitalized COVID-19	rs60979578	0.695087	0.26169	0.00790401		Lifetime smoking	Hospitalized vs. not hospitalized COVID-19 (excluding UKB)	rs60979578	0.541277	0.400711	0.176762		Lifetime smoking	Hospitalized COVID-19 vs. population	rs60979578	0.841809	0.171656	9.38826e-07		Lifetime smoking	Hospitalized COVID-19 vs. population (excluding UKB)	rs60979578	0.508357	0.194784	0.0090581		Lifetime smoking	COVID-19 vs. population	rs60979578	0.229618	0.0876589	0.00880725		Lifetime smoking
Lifetime smoking	Very severe respiratory confirmed COVID-19 vs. population	rs6119897	0.867789	0.259152	0.000812277		Lifetime smoking	Very severe respiratory confirmed COVID-19 vs. population (excluding UKB)	rs61796681	0.584093	0.267804	0.0291801		Lifetime smoking	Hospitalized vs. not hospitalized COVID-19	rs6119897	0.671324	0.262454	0.0105315		Lifetime smoking	Hospitalized vs. not hospitalized COVID-19 (excluding UKB)	rs6119897	0.543104	0.402168	0.176874		Lifetime smoking	Hospitalized COVID-19 vs. population	rs6119897	0.828089	0.172065	1.48936e-06		Lifetime smoking	Hospitalized COVID-19 vs. population (excluding UKB)	rs6119897	0.495427	0.195407	0.0112331		Lifetime smoking	COVID-19 vs. population	rs6119897	0.226467	0.0879034	0.0099861		Lifetime smoking
Lifetime smoking	Very severe respiratory confirmed COVID-19 vs. population	rs61796681	0.852004	0.257898	0.000954346		Lifetime smoking	Very severe respiratory confirmed COVID-19 vs. population (excluding UKB)	rs62098013	0.628376	0.267028	0.0186118		Lifetime smoking	Hospitalized vs. not hospitalized COVID-19	rs61796681	0.68563	0.261889	0.00884416		Lifetime smoking	Hospitalized vs. not hospitalized COVID-19 (excluding UKB)	rs61796681	0.532618	0.400787	0.183871		Lifetime smoking	Hospitalized COVID-19 vs. population	rs61796681	0.830298	0.171578	1.30375e-06		Lifetime smoking	Hospitalized COVID-19 vs. population (excluding UKB)	rs61796681	0.496612	0.194886	0.0108276		Lifetime smoking	COVID-19 vs. population	rs61796681	0.23246	0.0877591	0.00807685		Lifetime smoking
Lifetime smoking	Very severe respiratory confirmed COVID-19 vs. population	rs62098013	0.889975	0.25725	0.000541037		Lifetime smoking	Very severe respiratory confirmed COVID-19 vs. population (excluding UKB)	rs62135536	0.568993	0.267166	0.0331935		Lifetime smoking	Hospitalized vs. not hospitalized COVID-19	rs62098013	0.674032	0.26185	0.0100498		Lifetime smoking	Hospitalized vs. not hospitalized COVID-19 (excluding UKB)	rs62098013	0.556813	0.401003	0.164969		Lifetime smoking	Hospitalized COVID-19 vs. population	rs62098013	0.836922	0.171761	1.10139e-06		Lifetime smoking	Hospitalized COVID-19 vs. population (excluding UKB)	rs62098013	0.515546	0.194823	0.00813947		Lifetime smoking	COVID-19 vs. population	rs62098013	0.228862	0.0877263	0.00908558		Lifetime smoking
Lifetime smoking	Very severe respiratory confirmed COVID-19 vs. population	rs62135536	0.845185	0.257274	0.00101926		Lifetime smoking	Very severe respiratory confirmed COVID-19 vs. population (excluding UKB)	rs62155874	0.602353	0.269217	0.0252585		Lifetime smoking	Hospitalized vs. not hospitalized COVID-19	rs62135536	0.695432	0.261927	0.00792944		Lifetime smoking	Hospitalized vs. not hospitalized COVID-19 (excluding UKB)	rs62135536	0.545885	0.401211	0.173642		Lifetime smoking	Hospitalized COVID-19 vs. population	rs62135536	0.835812	0.171764	1.1386e-06		Lifetime smoking	Hospitalized COVID-19 vs. population (excluding UKB)	rs62135536	0.504771	0.194832	0.00957521		Lifetime smoking	COVID-19 vs. population	rs62135536	0.227098	0.0876454	0.00956686		Lifetime smoking
Lifetime smoking	Very severe respiratory confirmed COVID-19 vs. population	rs62155874	0.86839	0.259328	0.000812145		Lifetime smoking	Very severe respiratory confirmed COVID-19 vs. population (excluding UKB)	rs62175972	0.610362	0.268326	0.0229238		Lifetime smoking	Hospitalized vs. not hospitalized COVID-19	rs62155874	0.636842	0.262466	0.0152502		Lifetime smoking	Hospitalized vs. not hospitalized COVID-19 (excluding UKB)	rs62155874	0.50911	0.400851	0.204059		Lifetime smoking	Hospitalized COVID-19 vs. population	rs62155874	0.822193	0.171893	1.72555e-06		Lifetime smoking	Hospitalized COVID-19 vs. population (excluding UKB)	rs62155874	0.509205	0.195445	0.00917784		Lifetime smoking	COVID-19 vs. population	rs62155874	0.239341	0.0878125	0.00641866		Lifetime smoking
Lifetime smoking	Very severe respiratory confirmed COVID-19 vs. population	rs62175972	0.888736	0.258055	0.000573228		Lifetime smoking	Very severe respiratory confirmed COVID-19 vs. population (excluding UKB)	rs62307305	0.620033	0.267611	0.0205081		Lifetime smoking	Hospitalized vs. not hospitalized COVID-19	rs62175972	0.685128	0.26195	0.00890994		Lifetime smoking	Hospitalized vs. not hospitalized COVID-19 (excluding UKB)	rs62175972	0.526664	0.400815	0.188852		Lifetime smoking	Hospitalized COVID-19 vs. population	rs62175972	0.850294	0.171544	7.16963e-07		Lifetime smoking	Hospitalized COVID-19 vs. population (excluding UKB)	rs62175972	0.519624	0.195023	0.00771207		Lifetime smoking	COVID-19 vs. population	rs62175972	0.236217	0.0876965	0.00706897		Lifetime smoking
Lifetime smoking	Very severe respiratory confirmed COVID-19 vs. population	rs62307305	0.895817	0.257141	0.000494436		Lifetime smoking	Very severe respiratory confirmed COVID-19 vs. population (excluding UKB)	rs62419578	0.596909	0.267833	0.0258367		Lifetime smoking	Hospitalized vs. not hospitalized COVID-19	rs62307305	0.723539	0.261839	0.00572202		Lifetime smoking	Hospitalized vs. not hospitalized COVID-19 (excluding UKB)	rs62307305	0.57382	0.400568	0.151996		Lifetime smoking	Hospitalized COVID-19 vs. population	rs62307305	0.865467	0.169545	3.31402e-07		Lifetime smoking	Hospitalized COVID-19 vs. population (excluding UKB)	rs62307305	0.529769	0.194898	0.00656417		Lifetime smoking	COVID-19 vs. population	rs62307305	0.242765	0.0869908	0.00525946		Lifetime smoking
Lifetime smoking	Very severe respiratory confirmed COVID-19 vs. population	rs62419578	0.854674	0.257169	0.000889308		Lifetime smoking	Very severe respiratory confirmed COVID-19 vs. population (excluding UKB)	rs624833	0.592211	0.268497	0.0274087		Lifetime smoking	Hospitalized vs. not hospitalized COVID-19	rs62419578	0.693273	0.261775	0.00808847		Lifetime smoking	Hospitalized vs. not hospitalized COVID-19 (excluding UKB)	rs62419578	0.563732	0.40076	0.159529		Lifetime smoking	Hospitalized COVID-19 vs. population	rs62419578	0.841797	0.171628	9.35293e-07		Lifetime smoking	Hospitalized COVID-19 vs. population (excluding UKB)	rs62419578	0.517215	0.194706	0.0078981		Lifetime smoking	COVID-19 vs. population	rs62419578	0.236643	0.0875728	0.00688725		Lifetime smoking
Lifetime smoking	Very severe respiratory confirmed COVID-19 vs. population	rs624833	0.854032	0.258423	0.000950517		Lifetime smoking	Very severe respiratory confirmed COVID-19 vs. population (excluding UKB)	rs6424593	0.613591	0.267809	0.0219545		Lifetime smoking	Hospitalized vs. not hospitalized COVID-19	rs624833	0.70206	0.261989	0.00736816		Lifetime smoking	Hospitalized vs. not hospitalized COVID-19 (excluding UKB)	rs624833	0.596592	0.399221	0.135073		Lifetime smoking	Hospitalized COVID-19 vs. population	rs624833	0.826159	0.171568	1.4694e-06		Lifetime smoking	Hospitalized COVID-19 vs. population (excluding UKB)	rs624833	0.501825	0.195053	0.0100891		Lifetime smoking	COVID-19 vs. population	rs624833	0.229785	0.0878021	0.00886869		Lifetime smoking
Lifetime smoking	Very severe respiratory confirmed COVID-19 vs. population	rs6424593	0.886297	0.257698	0.000583244		Lifetime smoking	Very severe respiratory confirmed COVID-19 vs. population (excluding UKB)	rs6486300	0.585658	0.267877	0.0287939		Lifetime smoking	Hospitalized vs. not hospitalized COVID-19	rs6424593	0.681626	0.261677	0.00919185		Lifetime smoking	Hospitalized vs. not hospitalized COVID-19 (excluding UKB)	rs6424593	0.517427	0.39817	0.193768		Lifetime smoking	Hospitalized COVID-19 vs. population	rs6424593	0.85203	0.170941	6.21712e-07		Lifetime smoking	Hospitalized COVID-19 vs. population (excluding UKB)	rs6424593	0.519858	0.194781	0.00760929		Lifetime smoking	COVID-19 vs. population	rs6424593	0.240066	0.0871234	0.00586069		Lifetime smoking
Lifetime smoking	Very severe respiratory confirmed COVID-19 vs. population	rs6486300	0.861074	0.258316	0.000857886		Lifetime smoking	Very severe respiratory confirmed COVID-19 vs. population (excluding UKB)	rs6516030	0.609843	0.267597	0.0226697		Lifetime smoking	Hospitalized vs. not hospitalized COVID-19	rs6486300	0.670105	0.261726	0.0104573		Lifetime smoking	Hospitalized vs. not hospitalized COVID-19 (excluding UKB)	rs6486300	0.512728	0.397955	0.197604		Lifetime smoking	Hospitalized COVID-19 vs. population	rs6486300	0.824861	0.171054	1.41963e-06		Lifetime smoking	Hospitalized COVID-19 vs. population (excluding UKB)	rs6486300	0.492297	0.194838	0.0115141		Lifetime smoking	COVID-19 vs. population	rs6486300	0.227901	0.0875999	0.00927879		Lifetime smoking
Lifetime smoking	Very severe respiratory confirmed COVID-19 vs. population	rs6516030	0.878907	0.257813	0.000651807		Lifetime smoking	Very severe respiratory confirmed COVID-19 vs. population (excluding UKB)	rs6590701	0.613891	0.267161	0.0215716		Lifetime smoking	Hospitalized vs. not hospitalized COVID-19	rs6516030	0.690088	0.261652	0.00835383		Lifetime smoking	Hospitalized vs. not hospitalized COVID-19 (excluding UKB)	rs6516030	0.537459	0.400233	0.179316		Lifetime smoking	Hospitalized COVID-19 vs. population	rs6516030	0.845725	0.171361	8.00102e-07		Lifetime smoking	Hospitalized COVID-19 vs. population (excluding UKB)	rs6516030	0.513018	0.194682	0.00840982		Lifetime smoking	COVID-19 vs. population	rs6516030	0.236007	0.0875409	0.00701849		Lifetime smoking
Lifetime smoking	Very severe respiratory confirmed COVID-19 vs. population	rs6590701	0.890059	0.256382	0.000517335		Lifetime smoking	Very severe respiratory confirmed COVID-19 vs. population (excluding UKB)	rs6658723	0.594589	0.268127	0.0265843		Lifetime smoking	Hospitalized vs. not hospitalized COVID-19	rs6590701	0.726215	0.261703	0.00552086		Lifetime smoking	Hospitalized vs. not hospitalized COVID-19 (excluding UKB)	rs6590701	0.596295	0.396743	0.132846		Lifetime smoking	Hospitalized COVID-19 vs. population	rs6590701	0.852682	0.170622	5.80779e-07		Lifetime smoking	Hospitalized COVID-19 vs. population (excluding UKB)	rs6590701	0.518542	0.194696	0.00773683		Lifetime smoking	COVID-19 vs. population	rs6590701	0.232856	0.0877052	0.00793131		Lifetime smoking
Lifetime smoking	Very severe respiratory confirmed COVID-19 vs. population	rs6658723	0.86593	0.258356	0.000803203		Lifetime smoking	Very severe respiratory confirmed COVID-19 vs. population (excluding UKB)	rs6727480	0.588616	0.267362	0.0276957		Lifetime smoking	Hospitalized vs. not hospitalized COVID-19	rs6658723	0.702078	0.26168	0.00729718		Lifetime smoking	Hospitalized vs. not hospitalized COVID-19 (excluding UKB)	rs6658723	0.591485	0.39685	0.136106		Lifetime smoking	Hospitalized COVID-19 vs. population	rs6658723	0.84183	0.171667	9.39746e-07		Lifetime smoking	Hospitalized COVID-19 vs. population (excluding UKB)	rs6658723	0.520363	0.194789	0.00755322		Lifetime smoking	COVID-19 vs. population	rs6658723	0.230299	0.0876973	0.00863763		Lifetime smoking
Lifetime smoking	Very severe respiratory confirmed COVID-19 vs. population	rs6727480	0.853338	0.257117	0.000903803		Lifetime smoking	Very severe respiratory confirmed COVID-19 vs. population (excluding UKB)	rs6741228	0.600855	0.268103	0.0250172		Lifetime smoking	Hospitalized vs. not hospitalized COVID-19	rs6727480	0.692705	0.261646	0.00810925		Lifetime smoking	Hospitalized vs. not hospitalized COVID-19 (excluding UKB)	rs6727480	0.544789	0.400644	0.173898		Lifetime smoking	Hospitalized COVID-19 vs. population	rs6727480	0.834649	0.171547	1.14213e-06		Lifetime smoking	Hospitalized COVID-19 vs. population (excluding UKB)	rs6727480	0.499368	0.19468	0.0103156		Lifetime smoking	COVID-19 vs. population	rs6727480	0.230751	0.0876887	0.00850144		Lifetime smoking
Lifetime smoking	Very severe respiratory confirmed COVID-19 vs. population	rs6741228	0.868733	0.258322	0.000771062		Lifetime smoking	Very severe respiratory confirmed COVID-19 vs. population (excluding UKB)	rs6742801	0.610568	0.267556	0.0224884		Lifetime smoking	Hospitalized vs. not hospitalized COVID-19	rs6741228	0.667085	0.261896	0.010861		Lifetime smoking	Hospitalized vs. not hospitalized COVID-19 (excluding UKB)	rs6741228	0.513038	0.399351	0.198905		Lifetime smoking	Hospitalized COVID-19 vs. population	rs6741228	0.81807	0.170335	1.5652e-06		Lifetime smoking	Hospitalized COVID-19 vs. population (excluding UKB)	rs6741228	0.486516	0.194831	0.0125206		Lifetime smoking	COVID-19 vs. population	rs6741228	0.229316	0.0877323	0.0089537		Lifetime smoking
Lifetime smoking	Very severe respiratory confirmed COVID-19 vs. population	rs6742801	0.870578	0.258175	0.000746113		Lifetime smoking	Very severe respiratory confirmed COVID-19 vs. population (excluding UKB)	rs67596067	0.58886	0.26776	0.0278631		Lifetime smoking	Hospitalized vs. not hospitalized COVID-19	rs6742801	0.686033	0.261729	0.00876316		Lifetime smoking	Hospitalized vs. not hospitalized COVID-19 (excluding UKB)	rs6742801	0.55909	0.400914	0.163156		Lifetime smoking	Hospitalized COVID-19 vs. population	rs6742801	0.844977	0.171489	8.3377e-07		Lifetime smoking	Hospitalized COVID-19 vs. population (excluding UKB)	rs6742801	0.51513	0.194737	0.00816293		Lifetime smoking	COVID-19 vs. population	rs6742801	0.229962	0.0876931	0.00873258		Lifetime smoking
Lifetime smoking	Very severe respiratory confirmed COVID-19 vs. population	rs67596067	0.860465	0.258142	0.000858224		Lifetime smoking	Very severe respiratory confirmed COVID-19 vs. population (excluding UKB)	rs6778080	0.575633	0.268171	0.0318317		Lifetime smoking	Hospitalized vs. not hospitalized COVID-19	rs67596067	0.713793	0.26198	0.00643781		Lifetime smoking	Hospitalized vs. not hospitalized COVID-19 (excluding UKB)	rs67596067	0.555582	0.401382	0.166305		Lifetime smoking	Hospitalized COVID-19 vs. population	rs67596067	0.827279	0.171425	1.39371e-06		Lifetime smoking	Hospitalized COVID-19 vs. population (excluding UKB)	rs67596067	0.484831	0.194871	0.012848		Lifetime smoking	COVID-19 vs. population	rs67596067	0.226067	0.0876138	0.00987253		Lifetime smoking
Lifetime smoking	Very severe respiratory confirmed COVID-19 vs. population	rs6778080	0.837393	0.257843	0.00116349		Lifetime smoking	Very severe respiratory confirmed COVID-19 vs. population (excluding UKB)	rs6894833	0.593388	0.268204	0.0269355		Lifetime smoking	Hospitalized vs. not hospitalized COVID-19	rs6778080	0.668773	0.262272	0.0107748		Lifetime smoking	Hospitalized vs. not hospitalized COVID-19 (excluding UKB)	rs6778080	0.555043	0.401939	0.167306		Lifetime smoking	Hospitalized COVID-19 vs. population	rs6778080	0.821321	0.171552	1.68799e-06		Lifetime smoking	Hospitalized COVID-19 vs. population (excluding UKB)	rs6778080	0.499236	0.195232	0.0105534		Lifetime smoking	COVID-19 vs. population	rs6778080	0.224056	0.0876657	0.0105942		Lifetime smoking
Lifetime smoking	Very severe respiratory confirmed COVID-19 vs. population	rs6894833	0.8659	0.258445	0.000806874		Lifetime smoking	Very severe respiratory confirmed COVID-19 vs. population (excluding UKB)	rs6935954	0.590088	0.268061	0.0277133		Lifetime smoking	Hospitalized vs. not hospitalized COVID-19	rs6894833	0.70907	0.26181	0.00676208		Lifetime smoking	Hospitalized vs. not hospitalized COVID-19 (excluding UKB)	rs6894833	0.61208	0.39598	0.122169		Lifetime smoking	Hospitalized COVID-19 vs. population	rs6894833	0.832986	0.171671	1.22084e-06		Lifetime smoking	Hospitalized COVID-19 vs. population (excluding UKB)	rs6894833	0.505779	0.194884	0.00945118		Lifetime smoking	COVID-19 vs. population	rs6894833	0.226905	0.087576	0.00957127		Lifetime smoking
Lifetime smoking	Very severe respiratory confirmed COVID-19 vs. population	rs6935954	0.858957	0.258291	0.000882488		Lifetime smoking	Very severe respiratory confirmed COVID-19 vs. population (excluding UKB)	rs6962772	0.622881	0.267081	0.0196911		Lifetime smoking	Hospitalized vs. not hospitalized COVID-19	rs6935954	0.703038	0.262172	0.00732719		Lifetime smoking	Hospitalized vs. not hospitalized COVID-19 (excluding UKB)	rs6935954	0.538388	0.401556	0.180001		Lifetime smoking	Hospitalized COVID-19 vs. population	rs6935954	0.845759	0.171789	8.51183e-07		Lifetime smoking	Hospitalized COVID-19 vs. population (excluding UKB)	rs6935954	0.510265	0.194977	0.00886936		Lifetime smoking	COVID-19 vs. population	rs6935954	0.226188	0.087718	0.00992056		Lifetime smoking
Lifetime smoking	Very severe respiratory confirmed COVID-19 vs. population	rs6962772	0.895278	0.256805	0.000489899		Lifetime smoking	Very severe respiratory confirmed COVID-19 vs. population (excluding UKB)	rs698128	0.600556	0.268193	0.0251387		Lifetime smoking	Hospitalized vs. not hospitalized COVID-19	rs6962772	0.734513	0.261971	0.00505053		Lifetime smoking	Hospitalized vs. not hospitalized COVID-19 (excluding UKB)	rs6962772	0.64463	0.392321	0.100359		Lifetime smoking	Hospitalized COVID-19 vs. population	rs6962772	0.855455	0.170997	5.65222e-07		Lifetime smoking	Hospitalized COVID-19 vs. population (excluding UKB)	rs6962772	0.527944	0.19491	0.00675564		Lifetime smoking	COVID-19 vs. population	rs6962772	0.237171	0.087641	0.00680645		Lifetime smoking
Lifetime smoking	Very severe respiratory confirmed COVID-19 vs. population	rs698128	0.865824	0.258347	0.000804051		Lifetime smoking	Very severe respiratory confirmed COVID-19 vs. population (excluding UKB)	rs7003489	0.58828	0.267487	0.0278579		Lifetime smoking	Hospitalized vs. not hospitalized COVID-19	rs698128	0.704187	0.26175	0.00713861		Lifetime smoking	Hospitalized vs. not hospitalized COVID-19 (excluding UKB)	rs698128	0.582938	0.399525	0.144544		Lifetime smoking	Hospitalized COVID-19 vs. population	rs698128	0.839091	0.171732	1.02879e-06		Lifetime smoking	Hospitalized COVID-19 vs. population (excluding UKB)	rs698128	0.512486	0.194829	0.00852741		Lifetime smoking	COVID-19 vs. population	rs698128	0.228103	0.0876159	0.00922928		Lifetime smoking
Lifetime smoking	Very severe respiratory confirmed COVID-19 vs. population	rs7003489	0.85171	0.257178	0.00092712		Lifetime smoking	Very severe respiratory confirmed COVID-19 vs. population (excluding UKB)	rs7047518	0.617528	0.267691	0.021062		Lifetime smoking	Hospitalized vs. not hospitalized COVID-19	rs7003489	0.693586	0.261734	0.00805		Lifetime smoking	Hospitalized vs. not hospitalized COVID-19 (excluding UKB)	rs7003489	0.520726	0.398697	0.191529		Lifetime smoking	Hospitalized COVID-19 vs. population	rs7003489	0.837372	0.171679	1.07418e-06		Lifetime smoking	Hospitalized COVID-19 vs. population (excluding UKB)	rs7003489	0.493685	0.19473	0.0112374		Lifetime smoking	COVID-19 vs. population	rs7003489	0.233684	0.0877043	0.00771132		Lifetime smoking
Lifetime smoking	Very severe respiratory confirmed COVID-19 vs. population	rs7047518	0.881428	0.258124	0.00063842		Lifetime smoking	Very severe respiratory confirmed COVID-19 vs. population (excluding UKB)	rs7077678	0.584068	0.267545	0.0290311		Lifetime smoking	Hospitalized vs. not hospitalized COVID-19	rs7047518	0.702459	0.261753	0.00728183		Lifetime smoking	Hospitalized vs. not hospitalized COVID-19 (excluding UKB)	rs7047518	0.575774	0.400192	0.150223		Lifetime smoking	Hospitalized COVID-19 vs. population	rs7047518	0.846386	0.171521	8.03166e-07		Lifetime smoking	Hospitalized COVID-19 vs. population (excluding UKB)	rs7047518	0.515774	0.194842	0.00811757		Lifetime smoking	COVID-19 vs. population	rs7047518	0.230559	0.0877155	0.00857654		Lifetime smoking
Lifetime smoking	Very severe respiratory confirmed COVID-19 vs. population	rs7077678	0.863013	0.258289	0.000833986		Lifetime smoking	Very severe respiratory confirmed COVID-19 vs. population (excluding UKB)	rs71367545	0.611175	0.268258	0.0227079		Lifetime smoking	Hospitalized vs. not hospitalized COVID-19	rs7077678	0.71124	0.261987	0.00663184		Lifetime smoking	Hospitalized vs. not hospitalized COVID-19 (excluding UKB)	rs7077678	0.509894	0.399645	0.202002		Lifetime smoking	Hospitalized COVID-19 vs. population	rs7077678	0.841541	0.171792	9.65137e-07		Lifetime smoking	Hospitalized COVID-19 vs. population (excluding UKB)	rs7077678	0.496901	0.194892	0.010784		Lifetime smoking	COVID-19 vs. population	rs7077678	0.224166	0.0874818	0.0103944		Lifetime smoking
[truncated: 77 more rows]
[truncated: 5 more columns]

[truncated: 9 more sheets: Supp Data 10, Supp Data 11, Supp Data 12, Supp Data 13, Supp Data 14, Supp Data 15, Supp Data 16, Supp Data 17, Sheet1]
